# Supplementary material for: Pangenome-wide analysis of cyclic nucleotide-gated channel (CNGC) gene family in citrus Spp. Revealed their intraspecies diversity and potential roles in abiotic stress tolerance
Source: Front Genet. 2022 Oct 11;13:1034921. doi: 10.3389/fgene.2022.1034921 (PMC9593079; doi:10.3389/fgene.2022.1034921)
Supplement: Supplementary file 1 [file DataSheet1.ZIP]

Archive with 6 entries (6 files):
- Suppl. Figures.docx
- Table S1. List of primer used for qRT-PCR.xlsx
- Table S2. Identification of domains Citrus Spp. through Pfam, SMART, CDD, HMMER..xlsx
- Table S3. Gene duplication in CreCNGCs, GgCNGCs, AbuCNGCs, PtCNGCs..docx
- Table S4. miRNA target prediction..xlsx
- Table S5. GO enrichment table..xlsx
