# Supplementary material for: Pangenome-wide analysis of cyclic nucleotide-gated channel (CNGC) gene family in citrus Spp. Revealed their intraspecies diversity and potential roles in abiotic stress tolerance
Source: Front Genet. 2022 Oct 11;13:1034921. doi: 10.3389/fgene.2022.1034921 (PMC9593079; doi:10.3389/fgene.2022.1034921)
Supplement: Supplementary file 1 [file DataSheet1.ZIP › Table S1. List of primer used for qRT-PCR.xlsx]

## Sheet: qRT-PCR Primers
Serial No.	Gene name	Primer sequence 5' to 3'	Primer length
1	CsCNGC1.4-F	TTGTTTGCGTTCCGTTTGCT	20
2	CsCNGC1.4-R	CTCACCTGTGTAATGGGAAGGA	22
3	CsCNGC13-F	TTTTTCTGGGCTTGCCTCCT	20
4	CsCNGC13-R	TCCAATCGTCAAACCTGGACA	21
5	CsCNGC2.1-F	CCCGTTCCTCAGGTCAGTTC	20
6	CsCNGC2.1-R	AGGTGAATCTCAGGGGGTGA	20
7	CsCNGC2.3-F	GTCCTGTCAGCAGTGTCCAA	20
8	CsCNGC2.3-R	TCAGGCCTAGTCAGGACCAT	20
9	CsCNGC2.4-F	TTTTGCGCAACAGGTTATGGA	21
10	CsCNGC2.4-R	AGCTCCAAGAACCATGTCAA	20
11	CsCNGC4.2-F	GCATGGAAGCTGGGAGGTTA	20
12	CsCNGC4.2-R	AACACTTCGGTTTGGGGTTAGA	22
13	CsCNGC4.3-F	TTTGCATGCAGTCAACACCG	20
14	CsCNGC4.3-R	CGGACAGCACTATGGACGAT	20
15	CsCNGC4.4-F	GGATTTGTTCTCTGGTTTTACTCCT	25
16	CsCNGC4.4-R	TCCTGGATCTGTAGTTGGGT	20
17	CsCNGC4.6-F	GCCAAAACCATTCAAGGCGT	20
18	CsCNGC4.6-R	TGTGGGCGGCAGACATTATT	20
19	CsCNGC5-F	CATACAAGCTGCATGGCGTC	20
20	CsCNGC5-R	AAGAACCTCCACCTGTGCTG	20
21	CsActin-F	CCAAGCAGCATGAAGATCAA	20
22	CsActin-R	ATCTGCTGGAAGGTGCTGAG	20
23	PtCNGC14-F	ACCACTCGGAGAGTAGCTCA	20
24	PtCNGC14-R	GTCAGGCTCATCAGGCCTTT	20
