# Supplementary material for: Pangenome-wide analysis of cyclic nucleotide-gated channel (CNGC) gene family in citrus Spp. Revealed their intraspecies diversity and potential roles in abiotic stress tolerance
Source: Front Genet. 2022 Oct 11;13:1034921. doi: 10.3389/fgene.2022.1034921 (PMC9593079; doi:10.3389/fgene.2022.1034921)
Supplement: Supplementary file 1 [file DataSheet1.ZIP › Table S2. Identification of domains Citrus Spp. through Pfam, SMART, CDD, HMMER..xlsx]

## Sheet: Sheet1
	Gene name	Protein ID	SMART	CDD	HMMER
C. sinensis	CsCNGC1.1	Cs9g_pb020800.1	cNMP, cNMP	CAP_ED, CAP_ED, Ion_trans super family	Ion_trans
	CsCNGC1.2	Cs9g_pb020720.2	cNMP	CAP_ED	Ion_trans
	CsCNGC1.3	Cs2g_pb014570.1	cNMP	CAP_ED	Ion_trans, cNMP_binding
	CsCNGC1.4	Cs9g_pb020710.1	cNMP, cNMP	CAP_ED, CAP_ED, TonB super family, PHA03307 super family, PLN03192 super family	Ion_trans
	CsCNGC1.5	Cs9g_pb020550.1	cNMP	CAP_ED, PLN03192 super family	Ion_trans
	CsCNGC1.6	Cs9g_pb020690.1	cNMP	PLN02580 superfamily, CAP_ED	Trehalose_Ppase, Ion_trans, cNMP_binding
	CsCNGC1.7	Cs9g_pb020610.1	cNMP, IQ	CAP_ED, Ion_trans super family	Ion_trans
	CsCNGC1.8	Cs9g_pb020780.1	cNMP	CAP_ED	Ion_trans
	CsCNGC1.9	Cs9g_pb020790.1	cNMP, cNMP	CAP_ED, CAP_ED	Ion_trans
	CsCNGC10	Cs9g_pb020770.1	cNMP	CAP_ED, PLN03192 super family	Ion_trans, cNMP_binding
	CsCNGC13	Cs5g_pb002630.1	cNMP	CAP_ED, Ion_trans	Ion_trans, cNMP_binding
	CsCNGC15.1	Cs8g_pb020390.1	cNMP	CAP_ED, PLN03192 super family	Ion_trans, cNMP_binding
	CsCNGC15.2	Cs6g_pb003650.1	cNMP	CAP_ED, PLN03192 super family	Ion_trans
	CsCNGC16	Cs5g_pb011010.1	cNMP	CAP_ED, PLN03192 super family	Ion_trans, cNMP_binding
	CsCNGC17	Cs4g_pb001750.1	cNMP	CAP_ED, Ion_trans	Ion_trans, cNMP_binding
	CsCNGC18	Cs2g_pb028120.1	cNMP	CAP_ED, PLN03192 super family	Ion_trans, cNMP_binding
	CsCNGC19	Cs5g_pb020580.2	cNMP	CAP_ED, PLN03192 super family	Ion_trans
	CsCNGC2.1	Cs6g_pb020330.1	cNMP	CAP_ED, PLN03192 super family	Ion_trans
	CsCNGC2.2	Cs6g_pb020320.1	cNMP	CAP_ED, PLN03192 super family	Ion_trans
	CsCNGC2.3	Cs9g_pb014190.4	cNMP, ANK, ANK, ANK, ANK, ANK, ANK	PLN03192 super family	Ion_trans, Ank_2, Ank_2, Ank_4, Ank_4, Ank_5, Ank_5, Ank, Ank, Ank, cNMP_binding,KHA, Ank_3,Ion_trans_2
	CsCNGC2.4	Cs3g_pb003680.1	cNMP, ANK, ANK, ANK, ANK, ANK, ANK	PLN03192 super family	Ion_trans, Ank_2, Ank_2, KHA, Ank_4, Ank_4, Ank_5, Ank_5, Ank, Ank, cNMP_binding, Ank_3, Ion_trans_2
	CsCNGC2.5	Cs8g_pb010740.1	cNMP, ANK, ANK, ANK, ANK, ANK, ANK	PLN03192 super family	Ion_trans, , Ank_5, Ank_5, Ank_2, Ank_2 Ank_4, KHA, Ank, Ank,cNMP_binding, Ank_3, Ion_trans_2
	CsCNGC2.6	Cs1g_pb001090.1	cNMP, ANK, ANK, ANK, ANK, ANK	PLN03192 super family	Ion_trans, Ank_2, Ank_2, Ank_5, Ank_5, Ank_4, KHA, Ank, Ank, Ank_3, cNMP_binding, Ion_trans_2
	CsCNGC4.1	CsUn_pb001730.1	cNMP	CAP_ED, PLN03192 super family	Ion_trans
	CsCNGC4.2	Cs3g_pb003330.1	cNMP, ANK, ANK, ANK, ANK, ANK, ANK	PLN03192 super family	Ion_trans, KHA, Ank_2, Ank_5, Ank_4, cNMP_binding, Ion_trans_2, Ank_3, Ank
	CsCNGC4.3	Cs4g_pb023890.1	cNMP	PLN03192 super family, KHA	KHA, Ion_trans, Ion_trans_2, cNMP_binding
	CsCNGC4.4	Cs2g_pb007660.1	cNMP, ANK	PLN03192 super family	Ion_trans, KHA, cNMP_binding, Ion_trans_2
	CsCNGC4.5	Cs4g_pb023340.1	cNMP, ANK, ANK, ANK, ANK	PLN03192 super family	Ion_trans, Ank_2, Ank_2, KHA, Ank_4, Ank_4, Ank_5, Ank_5, Ank, Ank, Ank_3, Ank_3, cNMP_binding, Ion_trans_2
	CsCNGC4.6	Cs4g_pb019870.1	cNMP, ANK, ANK, ANK, ANK, ANK	PLN03192 super family	Ion_trans, Ank_2, Ank_2, KHA, Ank_4, Ank_4, Ank_5, Ank_5, Ank, Ank, Ank_3, Ank_3, cNMP_binding, Ion_trans_2
	CsCNGC5	Cs4g_pb000740.1	cNMP	CAP_ED, PLN03192 super family	Ion_trans, cNMP_binding
	CsCNGC7	Cs1g_pb010020.2	cNMP	CAP_ED, PLN03192 super family	Ion_trans
	CsCNGC8	Cs1g_pb010030.1	cNMP	CAP_ED, PLN03192 super family	Ion_trans, cNMP_binding
C. recticulata	CreCNGC1.1	Cre9g_024150.1	cNMP, cNMP	CAP_ED, CAP_ED, Ion_trans	Ion_trans
	CreCNGC1.2	Cre2g_019820.1	cNMP	CAP_ED, PLN03192 super family	cNMP_binding
	CreCNGC1.3	Cre9g_024250.1	cNMP, cNMP	CAP_ED, CAP_ED, PTZ00449 super family, Ion_trans superfamily	Ion_trans
	CreCNGC1.4	Cre9g_024430.1	cNMP	CAP_ED, PLN03192 super family	Ion_trans
	CreCNGC1.5	Cre9g_024260.1	cNMP	PLN02580 superfamily, CAP_ED	Trehalose_PPase, Ion_trans, cNMP_binding
	CreCNGC1.6	Cre9g_024380.1	cNMP, IQ	CAP_ED, Ion_trans superfamily	Ion_trans
	CreCNGC10	Cre9g_024180.1	cNMP	CAP_ED, PLN03192 super family	Ion_trans, cNMP_binding
	CreCNGC15.1	Cre8g_016390.1	cNMP	CAP_ED, Ion_trans	Ion_trans
	CreCNGC15.2	Cre8g_016380.1	cNMP	CAP_ED, PLN03192 super family	Ion_trans, cNMP_binding
	CreCNGC15.3	Cre6g_004960.1	cNMP	CAP_ED, PLN03192 super family	Ion_trans
	CreCNGC16	Cre5g_004550.1	cNMP	CAP_ED, PLN03192 super family	Ion_trans, cNMP_binding
	CreCNGC17	Cre4g_025000.1	cNMP	CAP_ED, Ion_trans	Ion_trans, cNMP_binding
	CreCNGC18	Cre2g_027400.1	cNMP	CAP_ED, PLN03192 super family	Ion_trans, cNMP_binding
	CreCNGC19	Cre5g_019620.1	cNMP	CAP_ED, PLN03192 super family	Ion_trans
	CreCNGC2.1	Cre6g_023700.1	cNMP	CAP_ED, PLN03192 super family	Ion_trans
	CreCNGC2.2	Cre9g_017070.1	cNMP, ANK, ANK, ANK, ANK, ANK	PLN03192 super family	Ank_2, Ank_2, Ion_trans, Ank, Ank, Ank, Ank_4, cNMP_binding, Ank_5, Ank_3, Ion_trans_2
	CreCNGC2.3	Cre9g_014190.1	cNMP, ANK, ANK, ANK, ANK, ANK, ANK	PLN03192 super family	Ion_trans, Ank_2, Ank_2, Ank_4, Ank_5, Ank_5, KHA, Ank, Ank, cNMP_binding, Ank_3, Ion_trans_2
	CreCNGC2.4	Cre1g_003650.1	cNMP, ANK, ANK, ANK, ANK, ANK	PLN03192 super family	Ion_trans, Ank_2, Ank_2, Ank_5, Ank_5, Ank_4, KHA, Ank, Ank, Ank_3, cNMP_binding, Ion_trans_2
	CreCNGC4.1	Cre4g_013910.1	cNMP	CAP_ED, PLN03192 super family	Ion_trans
	CreCNGC4.2	Cre3g_025930.2	cNMP, ANK, ANK, ANK	PLN03192 super family	Ion_trans, KHA, Ank_2, cNMP_binding, Ion_trans_2, Ank_3, Ank
	CreCNGC4.3	Cre4g_003630.1	cNMP	PLN03192 super family, KHA	Ion_trans, KHA, Ion_trans_2, cNMP _binding
	CreCNGC4.4	Cre2g_002210.1	cNMP, ANK	PLN03192 super family	Ion_trans, KHA, cNMP _binding, Ion_trans_2
	CreCNGC4.5	Cre4g_002970.1	cNMP, ANK, ANK, ANK, ANK	PLN03192 super family	Ion_trans, KHA, Ank_2, Ank_2, Ank_5, Ank_5, Ank_4, Ank_4, Ank, Ank, Ank_3, Ank_3, cNMP_binding, Ion_trans_2
	CreCNGC4.6	Cre4g_006610.1	cNMP, ANK, ANK, ANK, ANK, ANK	PLN03192 super family	Ion_trans, Ank_2, Ank_2, KHA, Ank_5, Ank_5, Ank_4, Ank, Ank, Ank_3, Ank_3, cNMP_binding, Ion_trans_2
	CreCNGC5	Cre4g_026070.1	cNMP	CAP_ED, PLN03192 super family	Ion_trans, cNMP_binding
	CreCNGC7	Cre1g_009420.1	cNMP	CAP_ED, PLN03192 super family	Ion_trans
	CreCNGC8	Cre1g_009430.1	cNMP	CAP_ED, PLN03192 super family	Ion_trans, cNMP_binding
C. grandis	CgCNGC1.1	Cg9g028350.1	cNMP, cNMP	CAP_ED, CAP_ED, Ion_trans	Ion_trans
	CgCNGC1.2	Cg2g015410.1	cNMP	CAP_ED	Ion_trans
	CgCNGC1.3	Cg9g028420.1		PLN02580 superfamily, CAP_ED	Trehalose_PPase, Ion_trans
	CgCNGC1.4	Cg9g028570.1	cNMP, IQ	CAP_ED, Ion_trans superfamily	Ion_trans
	CgCNGC1.5	Cg9g028370.1	cNMP	CAP_ED	Ion_trans
	CgCNGC1.6	Cg9g028360.1	cNMP, cNMP	CAP_ED, CAP_ED, PLN03192 super family	Ion_trans, Ion_trans
	CgCNGC1.7	Cg5g040810.1	cNMP	A_thal_3526, cNMP_binding, Ion_trans	Ion_trans,A_thal_3526, cNMP_binding
	CgCNGC10	Cg9g028390.1	cNMP	CAP_ED, PLN03192 super family	Ion_trans, cNMP_binding
	CgCNGC15.1	Cg8g020040.1	cNMP	CAP_ED, PLN03192 super family	Ion_trans
	CgCNGC15.2	Cg8g020050.1	cNMP	CAP_ED, PLN03192 super family	Ion_trans, cNMP_binding
	CgCNGC15.3	Cg6g001850.2	cNMP	CAP_ED, PLN03192 super family	Ion_trans
	CgCNGC16	Cg5g004760.1	cNMP	CAP_ED, PLN03192 super family	Ion_trans, cNMP_binding
	CgCNGC17	Cg4g022550.1	cNMP	CAP_ED, Ion_trans	Ion_trans, cNMP_binding
	CgCNGC18	Cg2g006290.1	cNMP	CAP_ED, PLN03192 super family	Ion_trans, cNMP_binding
	CgCNGC19	Cg8g017160.1	cNMP	CAP_ED, PLN03192 super family	Ion_trans
	CgCNGC2.1	Cg6g025480.1	cNMP	CAP_ED, PLN03192 super family	Ion_trans
	CgCNGC2.2	Cg6g025470.1	cNMP	CAP_ED, PLN03192 super family	Ion_trans
	CgCNGC2.3	Cg9g020840.1	cNMP, ANK, ANK, ANK, ANK, ANK, ANK	PLN03192 super family	Ank_2, Ank_2, KHA, Ion_trans, Ank_4, Ank_4, Ank_5, Ank_5, Ank, Ank, Ank, cNMP_binding, Ank_3, Ion_trans_2
	CgCNGC2.4	Cg9g024210.1	cNMP, ANK, ANK, ANK	PLN03192 super family	Ion_trans, Ank_2, Ank_2, KHA, Ank_4, Ank_4, Ank_5, Ank_5, Ank, Ank, Ank, cNMP_binding, Ank_3, Ion_trans_2
	CgCNGC2.5	CgUng003220.1	ANK, ANK, ANK, ANK, ANK, ANK	PLN03192 super family	Ion_trans, Ank_5, Ank_5, Ank_2, Ank_2, Ank_4, Ank_4, KHA, Ank, Ank, cNMP_binding, Ank_3, Ion_trans_2
	CgCNGC2.6	Cg1g026270.1	cNMP, ANK, ANK, ANK, ANK, ANK	PLN03192 super family	Ion_trans, Ank_2, Ank_2, Ank_4, KHA, Ank_5, Ank_5, Ank, Ank, Ank_3, cNMP_binding, Ion_trans_2
	CgCNGC4.1	Cg2g021840.1	cNMP	CAP_ED, PLN03192 super family	Ion_trans
	CgCNGC4.2	Cg3g002670.1	cNMP, ANK, ANK, ANK, ANK, ANK, ANK	PLN03192 super family	Ion_trans, KHA, Ank_2, Ank_5, Ank_4, Ank_5, cNMP_binding, Ion_trans_2, Ank_3, Ank
	CgCNGC4.3	Cg4g003380.1	cNMP	PLN03192 super family, zf-FLZ, KHA	Ion_trans, zf-FLZ, Ion_trans_2, cNMP_binding
	CgCNGC4.4	Cg2g044770.1	cNMP, ANK	PLN03192 super family	Ion_trans, KHA, cNMP _binding, Ion_trans_2
	CgCNGC4.5	Cg4g002860.1	cNMP, ANK, ANK, ANK, ANK	PLN03192 super family	Ion_trans, KHA, Ank_2, Ank_2, Ank_5, Ank_5, Ank_4, Ank, Ank, Ank_3, Ank_3,cNMP_binding, Ion_trans_2
	CgCNGC4.6	Cg4g007830.1	cNMP, ANK, ANK, ANK, ANK, ANK	PLN03192 super family	Ion_trans, Ank_2, Ank_2, KHA, Ank_5, Ank_5, Ank_4, Ank_4, Ank, Ank, Ank_3, Ank_3, cNMP_binding, Ion_trans_2
	CgCNGC5	Cg4g024210.1	cNMP	CAP_ED, PLN03192 super family	Ion_trans, cNMP_binding
	CgCNGC7	Cg1g021430.1	cNMP	CAP_ED, PLN03192 super family	Ion_trans
	CgCNGC8	Cg1g021420.1	cNMP	CAP_ED, PLN03192 super family	Ion_trans, cNMP_binding
A. buxfolia	AbuCNGC1.1	Abu9g_022130.1	cNMP, cNMP	CAP_ED, CAP_ED, Ion_trans super family	Ion_trans
	AbuCNGC1.2	Abu2g_018710.2	cNMP	CAP_ED, PLN03192 super family	Ion_trans, cNMP_binding
	AbuCNGC1.3	Abu2g_018830.1	cNMP	CAP_ED	cNMP_binding
	AbuCNGC1.4	Abu8g_000710.1	cNMP	CAP_ED	cNMP_binding
	AbuCNGC1.5	Abu9g_022350.5	cNMP	CAP_ED, PLN03192 super family	Ion_trans
	AbuCNGC1.6	Abu9g_022190.1	cNMP	PLN02580 super family, CAP_ED	Trehalose_Ppase, Ion_trans, cNMP_binding
	AbuCNGC1.7	Abu9g_022320.1	cNMP	CAP_ED, Ion_trans	Ion_trans
	AbuCNGC1.8	Abu9g_022150.1	cNMP	CAP_ED	Ion_trans
	AbuCNGC1.9	Abu9g_022140.1	cNMP	CAP_ED, CAP_ED, PLN03192 super family	Ion_trans
	AbuCNGC10	Abu9g_022160.1	cNMP	CAP_ED, PLN03192 super family	Ion_trans, cNMP_binding
	AbuCNGC13	Abu5g_004430.1	cNMP	CAP_ED, Ion_trans	Ion_trans, cNMP_binding
	AbuCNGC15.1	Abu8g_008400.1	cNMP	CAP_ED, PLN03192 super family	Ion_trans
	AbuCNGC15.2	Abu8g_008410.1	cNMP	CAP_ED, PLN03192 super family	Ion_trans, cNMP_binding
	AbuCNGC15.3	Abu6g_018420.1	cNMP	CAP_ED, PLN03192 super family	Ion_trans
	AbuCNGC16.1	Abuscaffold_270_000010.1			Ion_trans
	AbuCNGC16.2	Abu5g_041550.1	cNMP	CAP_ED, PLN03192 super family	Ion_trans, cNMP_binding
	AbuCNGC17	Abu4g_015360.1	cNMP	CAP_ED, Ion_trans	Ion_trans, cNMP_binding
	AbuCNGC18	Abu2g_024930.1	cNMP	CAP_ED, PLN03192 super family	Ion_trans, cNMP_binding
	AbuCNGC19	Abu5g_025960.1	cNMP	PLN03192 super family	Ion_trans
	AbuCNGC2.1	Abu6g_000500.2	cNMP	CAP_ED, PLN03192 super family	Ion_trans
	AbuCNGC2.2	Abu9g_015870.2	cNMP, ANK, ANK, ANK, ANK, ANK, ANK	PLN03192 super family	Ion_trans, Ank_2, Ank_2, KHA, Ank_4, Ank_4, Ank_5, Ank_5, Ank, Ank, cNMP_binding, Ank_3, Ion_trans_2
	AbuCNGC2.3	Abu1g_022970.1	cNMP, ANK, ANK, ANK, ANK, ANK	PLN03192 super family	Ion_trans, Ank_4, Ank_4, Ank_2, Ank_2, KHA, Ank_5, Ank_5, Ank, Ank, Ank_3, cNMP_binding, Ion_trans_2
	AbuCNGC4.1	Abu4g_000580.1	cNMP	CAP_ED, PLN03192 super family	Ion_trans
	AbuCNGC4.2	Abu3g_004740.1	cNMP, ANK, ANK, ANK, ANK, ANK, ANK	PLN03192 super family	KHA, Ank_2, Ion_trans, Ank_5,Ank_4, cNMP_binding, Ank_3, Ank
	AbuCNGC4.3	Abu4g_010210.1	cNMP	PLN03192 super family, KHA	Ion_trans, KHA, Ion_trans_2, cNMP_binding
	AbuCNGC4.4	Abu2g_002010.1	cNMP, ANK	PLN03192 super family	Ion_trans, KHA, Ion_trans_2, cNMP_binding
	AbuCNGC4.5	Abu4g_010650.1	cNMP, ANK, ANK, ANK, ANK	PLN03192 super family	Ion_trans, Ank_2, Ank_2, KHA, Ank_4, Ank_4, Ank_5, Ank_5, Ank, Ank, Ank_3, Ank_3, cNMP_binding, Ion_trans_2
	AbuCNGC4.6	Abu4g_007510.2	cNMP, ANK, ANK, ANK, ANK, ANK	PLN03192 super family	Ion_trans, Ank_2, Ank_2, KHA, Ank_5, Ank_5, Ank, Ank, Ank, Ank_4, Ank_3, Ank_3, cNMP_binding, Ion_trans_2
	AbuCNGC5	Abu4g_014390.1	cNMP	CAP_ED, PLN03192 super family	Ion_trans, cNMP_binding
	AbuCNGC7	Abu1g_017150.1	cNMP	CAP_ED, PLN03192 super family	Ion_trans
	AbuCNGC8	Abu1g_017140.1	cNMP	CAP_ED, PLN03192 super family	Ion_trans, cNMP_binding
P. trifoliata	PtCNGC1.1	Pt9g018530.1	cNMP, cNMP	CAP_ED, CAP_ED	Ion_trans
	PtCNGC1.2	Pt9g018460.1	cNMP	PLN02580 super family, RplB super family, CAP_ED	Trehalose_PPase, Ion_trans, cNMP_ binding
	PtCNGC1.3	Pt9g018430.1	cNMP, IQ	CAP_ED, Ion_trans super family	Ion_trans
	PtCNGC1.4	Pt9g018500.1	cNMP, cNMP	CAP_ED	Ion_trans
	PtCNGC1.5	Pt9g018510.1	cNMP	CAP_ED	Ion_trans
	PtCNGC10	Pt9g018490.1	cNMP	PLN03192 super family	Ion_trans, cNMP_binding
	PtCNGC13	Pt3g033630.1	cNMP	CAP_ED, Ion_trans	Ion_trans, cNMP_binding
	PtCNGC14	Pt1g001460.1		CAP_ED	Ion_trans
	PtCNGC15.1	Pt8g007980.1	cNMP	CAP_ED, PLN03192 super family	Ion_trans, Ion_trans
	PtCNGC15.2	Pt8g007990.1	cNMP	CAP_ED, PLN03192 super family	Ion_trans, cNMP_binding
	PtCNGC15.3	Pt6g018010.1	cNMP	CAP_ED, PLN03192 super family	Ion_trans
	PtCNGC16	Pt3g005720.1	cNMP	CAP_ED, PLN03192 super family	Ion_trans, cNMP_binding
	PtCNGC17	Pt1g020720.1	cNMP	CAP_ED, Ion_trans	Ion_trans, cNMP_binding
	PtCNGC18	Pt2g007780.1	cNMP	PLN03192 super family	Ion_trans, cNMP_binding
	PtCNGC19	Pt3g017600.1	cNMP	PLN03192 super family	Ion_trans
	PtCNGC2.1	Pt6g003400.1	cNMP	CAP_ED, PLN03192 super family	Ion_trans
	PtCNGC2.2	PtUn034160.1	cNMP	CAP_ED, PLN03192 super family	Ion_trans
	PtCNGC2.3	Pt6g003390.1	cNMP	CAP_ED	Ion_trans
	PtCNGC2.4	Pt6g003410.1	cNMP	CAP_ED	Ion_trans
	PtCNGC2.5	Pt7g003350.3	cNMP, ANK, ANK, ANK, ANK, ANK, DnaJ	PLN03192 super family, DnaJ	Ank_2, Ank_2, KHA, Ank_4, Ank_5, Ank_5, Ank, Ank, cNMP_binding, Ank_3,Ion_trans, KHA, DnaJ, Ion_trans_2
	PtCNGC2.6	Pt9g012630.1	cNMP, ANK, ANK, ANK, ANK, ANK, ANK	PLN03192 super family	Ion_trans, Ank_4, Ank_4, Ank_2, Ank_2, KHA, Ank_5, Ank_5, Ank, Ank, cNMP_binding, Ank_3, Ion_trans_2
	PtCNGC4.1	Pt1g012590.1	cNMP	CAP_ED, PLN03192 super family	Ion_trans
	PtCNGC4.2	PtUn009010.1	cNMP, ANK, ANK, ANK, ANK, ANK, ANK	PLN03192 super family	Ion_trans, Ank_2, KHA, Ank_5, Ank_4, cNMP_binding, Ion_trans_2 Ank_3, Ank
	PtCNGC4.3	Pt1g005510.1	cNMP	PLN03192 super family, KHA	Ion_trans, KHA, Ion_trans_2, cNMP_binding
	PtCNGC4.4	Pt2g029140.1	cNMP, ANK	PLN03192 super family	Ion_trans, KHA, cNMP_binding, Ion_trans_2
	PtCNGC4.5	Pt1g006070.1	cNMP, ANK, ANK, ANK, ANK	PLN03192 super family	Ion_trans, KHA,Ank_2, Ank_2, Ank_5, Ank_5, Ank_4, Ank_4, Ank, Ank, Ank_3, Ank_3, cNMP_binding,, Ion_trans_2
	PtCNGC4.6	Pt1g002920.1	cNMP, ANK, ANK, ANK, ANK, ANK	PLN03192 super family	Ion_trans, Ank_2, Ank_2, Ank_4, KHA, Ank_5, Ank_5, Ank, Ank, Ank_3, Ank_3, cNMP_binding, Ion_trans_2
	PtCNGC5	Pt1g019810.1	cNMP	CAP_ED, PLN03192 super family	Ion_trans, cNMP_binding
	PtCNGC7	Pt7g005810.1	cNMP	DUF241, CAP_ED, PLN03192 super family, PPR_2 super family	BPS1, Ion_trans
	PtCNGC8	Pt7g005820.1	cNMP	CAP_ED, PLN03192 super family	Ion_trans, cNMP_binding
