# Supplementary material for: Pangenome-wide analysis of cyclic nucleotide-gated channel (CNGC) gene family in citrus Spp. Revealed their intraspecies diversity and potential roles in abiotic stress tolerance
Source: Front Genet. 2022 Oct 11;13:1034921. doi: 10.3389/fgene.2022.1034921 (PMC9593079; doi:10.3389/fgene.2022.1034921)
Supplement: Supplementary file 1 [file DataSheet1.ZIP › Table S4. miRNA target prediction..xlsx]

## Sheet: Sheet1
miRNA_Acc.	Target_Acc.	Expectation	UPE$	miRNA_start	miRNA_end	Target_start	Target_end	miRNA_aligned_fragment	alignment	Target_aligned_fragment	Inhibition	Target_Desc.	Multiplicity
Csi-miR1446	CsCNGC13	3	-1	1	21	1375	1395	CGAACUCUCUCCCUCAACGGC	: .::::::: ::::.:::.:	GGUGUUGAGGAAGAGGGUUUG	Translation		1
Csi-miRN945	CsCNGC1.6	3	-1	1	21	1594	1614	CAAGUAUUGAAGAAAGAACAC	: ::. ::::::::::.:::	UUCUUUCUUCUUCAAUAUUUG	Cleavage		1
Csi-miR167a	CsCNGC2.5	3.5	-1	1	22	1885	1906	UGAAGCUGCCAGCAUGAUCUGA	.:::: :::::::.::.::.	GUAGAUGAUGCUGGUAGUUUUC	Cleavage		1
Csi-miR167b	CsCNGC2.5	3.5	-1	1	22	1885	1906	UGAAGCUGCCAGCAUGAUCUUA	:::: :::::::.::.::.	GUAGAUGAUGCUGGUAGUUUUC	Cleavage		1
Csi-miR167c	CsCNGC2.5	3.5	-1	1	21	1886	1906	UGAAGCUGCCAGCAUGAUCUA	::::: :::::::.::.::.	UAGAUGAUGCUGGUAGUUUUC	Cleavage		1
Csi-miR167d	CsCNGC2.5	3.5	-1	1	21	1886	1906	UGAAGCUGCCAGCAUGAUCUA	::::: :::::::.::.::.	UAGAUGAUGCUGGUAGUUUUC	Cleavage		1
Csi-miR397b	CsCNGC1.1	3.5	-1	1	20	719	738	AUUGAGUGCAGCGUUGAUGA	:: :::: :::::..:::::	UCUUCAAAGCUGCGUUCAAU	Cleavage		1
Csi-miR397b	CsCNGC1.8	3.5	-1	1	20	2363	2382	AUUGAGUGCAGCGUUGAUGA	.::: .::::::.:::::	GGGUCAUUGCUGCAUUCAAU	Cleavage		1
Csi-miRN886	CsCNGC17	3.5	-1	1	21	954	974	UUUGUGCCAUAGCCAUUGACA	:::: ::::.:::. ::::	GUUCAACGGCUGUGGUCCAAA	Cleavage		1
Csi-miR166h	CsCNGC8	4	-1	1	21	1435	1455	UUGGACCAGGCUUCAUUCCUC	:: ::: .:::.::::::::	GAUGAAGAGAGCUUGGUCCAA	Cleavage		1
Csi-miR166i	CsCNGC8	4	-1	1	21	1435	1455	UUGGACCAGGCUUCAUUCCAC	::: .:::.::::::::	GAUGAAGAGAGCUUGGUCCAA	Cleavage		1
Csi-miR3950	CsCNGC1.9	4	-1	1	21	2577	2597	UUUUUCGGCAACAUGAUUUCU	:.::: ::::::..:::: :	UGGAAUGAUGUUGUUGAAAUA	Cleavage		1
Csi-miR482e	CsCNGC1.8	4	-1	1	22	1189	1210	GGUCAUGGGAGGAUUGGCGAGA	:. : .::::.::.: ::::::	UUACAUCAAUUCUUCAAUGACC	Cleavage		1
Csi-miRN4413	CsCNGC15.2	4	-1	1	21	1695	1715	GUGUGUGUGGGUGUGGGUGUG	::: ::.::::::.:::	CCUCCCCUCAUCCACACGCAC	Cleavage		1
Csi-miRN875g	CsCNGC4.5	4	-1	1	21	616	636	CUGGAUGCAACUGUGGUACGG	: ::.:::::: :::.:.:	AGGAACUACAGUUACAUUCGG	Cleavage		1
Csi-miRN875h	CsCNGC4.5	4	-1	1	21	616	636	CUGGAUGCAACUGUGGUACGG	: ::.:::::: :::.:.:	AGGAACUACAGUUACAUUCGG	Cleavage		1
Csi-miRN875i	CsCNGC4.5	4	-1	1	21	616	636	CUGGAUGCAACUGUGGUACGG	: ::.:::::: :::.:.:	AGGAACUACAGUUACAUUCGG	Cleavage		1
Csi-miRN875j	CsCNGC4.5	4	-1	1	21	616	636	CUGGAUGCAACUGUGGUACGG	: ::.:::::: :::.:.:	AGGAACUACAGUUACAUUCGG	Cleavage		1
Csi-miRN879	CsCNGC10	4	-1	1	20	775	794	UGAGGGAAGAGCUUAGAAGG	: :.::: :::::::.:.:	GCAUUUAAUCUCUUCCUUUA	Cleavage		1
Csi-miRN888	CsCNGC1.4	4	-1	1	21	609	629	UUUGAACUCCUCGAAGCCUGC	::::: . ::::::::::	AAAGGCUGUAAGGAGUUCAAC	Cleavage		1
Csi-miRN895	CsCNGC1.6	4	-1	1	21	1859	1879	AAGAGGAAUGUUGGUUGUUGU	.::::::::.. :.::.::	UAGACAACCAAUGGUUCUUUU	Cleavage		1
Csi-miRN898	CsCNGC1.3	4	-1	1	22	1828	1849	UGUUUAUUUCUUUGGGCGGCUG	.:: ...:::::::::::	UCCAUGCGUGGAGAAAUAAACA	Cleavage		1
Csi-miRN909	CsCNGC1.7	4	-1	1	21	3013	3033	AUCAGAAUGGAAGUAGAGUAU	:: .:: :: :::::::::::	AUCUUCAACCUCCAUUCUGAU	Cleavage		1
Csi-miRN946	CsCNGC1.7	4	-1	1	22	2848	2869	CGUGAAGUGUGAGCCAAGCAAG	.: :.::: ::::.:.::...:	UUGGUUUGUCUCAUAUUUUGUG	Cleavage		1
Csi-miRN947	CsCNGC1.1	4	-1	1	21	2625	2645	UCUGGUCUAGGCGAAUUUCAA	: :::.:::::: :: .::::	UGGAAGUUCGCCAAGUUCAGA	Cleavage		1
Csi-miRN956	CsCNGC4.3	4	-1	1	21	205	225	GCUUGCUGGAUGUGUUGUUGG	.::...:::.:::::.::	UUUGCAGUGCAUUCAGCAGGC	Cleavage		2
Csi-miR12106	CsCNGC2.4	4.5	-1	1	22	1666	1687	UGUUUAGGACAGCUGCUGCCAA	:: : ::::: .::.::::	CGUGCUGGAGCUGAUCUGAACA	Cleavage		1
Csi-miR157a	CsCNGC5	4.5	-1	1	21	467	486	GUGACAGAAGAUAGAGAGCGC	.:.:.::::::::.:: :::	AUGUUUUCUAUCUUUUG-CAC	Cleavage		1
Csi-miR167a	CsCNGC2.3	4.5	-1	1	22	1885	1906	UGAAGCUGCCAGCAUGAUCUGA	.:::: : :::::.::.::.	GUAGAUGACGCUGGUAGUUUUC	Cleavage		1
Csi-miR167a	CsCNGC2.4	4.5	-1	1	22	1885	1906	UGAAGCUGCCAGCAUGAUCUGA	.:::: : :::::.::.::.	GUAGAUGACGCUGGUAGUUUUC	Cleavage		1
Csi-miR167b	CsCNGC2.3	4.5	-1	1	22	1885	1906	UGAAGCUGCCAGCAUGAUCUUA	:::: : :::::.::.::.	GUAGAUGACGCUGGUAGUUUUC	Cleavage		1
Csi-miR167b	CsCNGC2.4	4.5	-1	1	22	1885	1906	UGAAGCUGCCAGCAUGAUCUUA	:::: : :::::.::.::.	GUAGAUGACGCUGGUAGUUUUC	Cleavage		1
Csi-miR167c	CsCNGC2.3	4.5	-1	1	21	1886	1906	UGAAGCUGCCAGCAUGAUCUA	::::: : :::::.::.::.	UAGAUGACGCUGGUAGUUUUC	Cleavage		1
Csi-miR167c	CsCNGC2.4	4.5	-1	1	21	1886	1906	UGAAGCUGCCAGCAUGAUCUA	::::: : :::::.::.::.	UAGAUGACGCUGGUAGUUUUC	Cleavage		1
Csi-miR167d	CsCNGC2.4	4.5	-1	1	21	1886	1906	UGAAGCUGCCAGCAUGAUCUA	::::: : :::::.::.::.	UAGAUGACGCUGGUAGUUUUC	Cleavage		1
Csi-miR167d	CsCNGC2.3	4.5	-1	1	21	1886	1906	UGAAGCUGCCAGCAUGAUCUA	::::: : :::::.::.::.	UAGAUGACGCUGGUAGUUUUC	Cleavage		1
Csi-miR170b	CsCNGC2.2	4.5	-1	1	21	643	663	GAGCCGAAUCAAUAUCACUCU	::: :::::: ::: :.::	UUAGUUAUAUUGUUUCAGUUC	Cleavage		1
Csi-miR172a	CsCNGC2.1	4.5	-1	1	21	1826	1846	AGAAUCUUGAUGAUGCUGCAA	::: ::::: ::: :::.:	CAGCAUCAUCAGCAACAUUUU	Translation		1
Csi-miR172b	CsCNGC2.1	4.5	-1	1	21	1826	1846	AGAAUCUUGAUGAUGCUGCAU	::: ::::: ::: :::.:	CAGCAUCAUCAGCAACAUUUU	Translation		1
Csi-miR172c	CsCNGC2.1	4.5	-1	1	21	1826	1846	AGAAUCUUGAUGAUGCUGCAU	::: ::::: ::: :::.:	CAGCAUCAUCAGCAACAUUUU	Translation		1
Csi-miR2275d	CsCNGC1.1	4.5	-1	1	22	1179	1200	UUUAAUUUCCUCCAAUAUUUUA	:: :: :: ::::::.:: :.:	UAUAAGAUCGGAGGAGAUGAGA	Cleavage		1
Csi-miR2275d	CsCNGC13	4.5	-1	1	22	1248	1269	UUUAAUUUCCUCCAAUAUUUUA	:. :: ::: :::::::: :.:	UGUAAGAUUAGAGGAAAUGAGA	Cleavage		1
Csi-miR2275d	CsCNGC1.2	4.5	-1	1	22	1053	1074	UUUAAUUUCCUCCAAUAUUUUA	: :: ::: :::::::: ::.	CAUAAAAUUAGAGGAAAUAAAG	Cleavage		1
Csi-miR2275e	CsCNGC1.4	4.5	-1	1	22	2947	2968	UUUGGUUUUCUCCAAUAUCUCA	::::::::::.:::. :	AUGCAUAUUGGAGAGAACUCAC	Cleavage		1
Csi-miR391	CsCNGC4.5	4.5	-1	1	22	2376	2397	UGCAGGUGAGAUGAUACCGUCA	.::::: .:.::: :::::	GUUUGGUAUAGUUUCAGCUGCA	Cleavage		1
Csi-miR397a	CsCNGC1.8	4.5	-1	1	21	2364	2384	UCAUUGAGUGCAGCGUUGAUG	.::: .::::::.:::::	GGUCAUUGCUGCAUUCAAUCU	Cleavage		1
Csi-miR397a	CsCNGC1.1	4.5	-1	1	21	720	740	UCAUUGAGUGCAGCGUUGAUG	: :::: :::::..:::::	CUUCAAAGCUGCGUUCAAUCU	Cleavage		1
Csi-miR397a	CsCNGC1.4	4.5	-1	1	21	4230	4250	UCAUUGAGUGCAGCGUUGAUG	: : :: .::.:.:::::::	CUUGAAAAUUGUAUUCAAUGA	Cleavage		2
Csi-miR399a	CsCNGC13	4.5	-1	1	21	1151	1171	UGCCAAAGGAGAUUUGCCCGG	..::: :..:.:.::::: ::	UUGGGGAGGUUUUCUUUGCCA	Cleavage		1
Csi-miR399b	CsCNGC4.4	4.5	-1	1	21	529	549	UGCCAAAGGAGAGUUGCCCUA	: ::.:::::.::: :::	CGAGUCAGCUCUCUUUUUGCA	Cleavage		1
Csi-miR399d	CsCNGC4.4	4.5	-1	1	21	529	549	UGCCAAAGGAGAGUUGCCCUG	:. : ::.:::::.::: :::	CGAGUCAGCUCUCUUUUUGCA	Cleavage		1
Csi-miR399e	CsCNGC13	4.5	-1	1	21	1151	1171	UGCCAAAGGAGAUUUGCCCGG	..::: :..:.:.::::: ::	UUGGGGAGGUUUUCUUUGCCA	Cleavage		1
Csi-miR5225	CsCNGC13	4.5	-1	1	22	265	286	UCUGUCGCAGGAGAGAUGGUGC	::::.:::.: :.:...::	GGUCCAUUUCUUCAGUGGUGGA	Cleavage		1
Csi-miR530b	CsCNGC1.6	4.5	-1	1	21	1111	1131	UGCAUUUGCACCUGCAUCUUG	.:: : :::::::::: :.	UUGGAGGAAGGUGCAAAUCCG	Cleavage		1
Csi-miRN4425	CsCNGC16	4.5	-1	1	21	1326	1346	AGCUGCUGACUCGUUGGUUCA	:: :: ::.:. :::::::::	UGCACAAAUGGAUCAGCAGCU	Translation		1
Csi-miRN836	CsCNGC2.3	4.5	-1	1	21	1289	1309	CUUUCAGCAGCCUCCGGCGUC	.:.: .::::::::.:.:	UCUGUCAUGGGCUGCUGGAGG	Cleavage		1
Csi-miRN848	CsCNGC5	4.5	-1	1	21	1080	1100	UUAGAUGCAACUGUGGUACGG	:. ::.:::: :::::::	AUCUGGCAUAGUUUCAUCUAA	Cleavage		1
Csi-miRN850	CsCNGC13	4.5	-1	1	20	37	56	GAGCUCUCUGAACUCCAAGU	::::: :::::::: .::	GAUUGGAAUUCAGAGAAUUC	Cleavage		1
Csi-miRN853a	CsCNGC4.3	4.5	-1	1	21	786	806	UGUGAGAUGAUUGUAAGUUAC	:. ::. ::::::.:.:::	AAAGGUUGAAAUCAUUUUACA	Cleavage		1
Csi-miRN853c	CsCNGC1.1	4.5	-1	1	21	377	397	UGUGAGAGGAAUGUAAGGUAC	.:::. :::.::.:::::	CGUUCUUGGAUUUCUUUCACA	Cleavage		1
Csi-miRN853d	CsCNGC1.1	4.5	-1	1	21	377	397	UGUGAGAGGAAUGUAAGGUAC	.:::. :::.::.:::::	CGUUCUUGGAUUUCUUUCACA	Cleavage		1
Csi-miRN861	CsCNGC4.4	4.5	-1	1	22	1998	2019	UGAGCUGUUUGGCUAUUCUCGC	::::.:::..::. ::::	ACAUGAAUGGCCGGACGUCUCA	Cleavage		1
Csi-miRN862	CsCNGC1.7	4.5	-1	1	20	1833	1852	AGCAAGCAUCCUGGGCUAAU	: .::.::::: ::::::	UUGGGCUCAGGACGCUUGCA	Cleavage		1
Csi-miRN863	CsCNGC4.6	4.5	-1	1	21	262	282	UCGCAGGAGCUUUCUACGGUU	:: :::.:::: :: ::::	UUCCUUAGGAAGCCCCAGCGA	Cleavage		1
Csi-miRN869	CsCNGC1.4	4.5	-1	1	22	4139	4160	UCAAGUGAGGUUCGGUCUUUGA	: :.:::::: .::::.::::	UGAGAGACCGCUUCUCAUUUGA	Translation		2
Csi-miRN871	CsCNGC1.5	4.5	-1	1	21	127	147	UCUAAAGAUAGGUAGAUUUAG	:.: ::.::.:.:::.::	AGAGAAAUAUCUGUUUUUGGA	Cleavage		1
Csi-miRN879	CsCNGC13	4.5	-1	1	20	778	797	UGAGGGAAGAGCUUAGAAGG	:::. :: :::::.:.:.:	GCUUUAAAUCUCUUUCUUUA	Cleavage		1
Csi-miRN884	CsCNGC1.3	4.5	-1	1	21	1587	1607	UUGGGGGUAGAUUGAGGUUUA	.:: :::::::: :..:..:	AGAAACUCAAUCUUCUUCUGA	Cleavage		1
Csi-miRN885	CsCNGC1.7	4.5	-1	1	21	2493	2513	AGAAGAGAGUUCAUAGCGAUU	:.:. ::::: :.:.::::	CUUUGUCAUGAAAUUUUUUCU	Cleavage		2
Csi-miRN889	CsCNGC1.7	4.5	-1	1	21	2615	2635	UUGACCUCUCGAGCAAGCUGA	: :: :::.:.:: ::::::	UAAGAUUGUUUGAAAGGUCAC	Cleavage		1
Csi-miRN890	CsCNGC1.3	4.5	-1	1	21	496	516	AGAGUAGAUUAUGGAGAGCGG	..:.:.: :::::::::. .:	UUGUUUUACAUAAUCUAUAUU	Cleavage		1
Csi-miRN897	CsCNGC2.6	4.5	-1	1	21	297	317	GAGAGGUUUGUGGAUAGGCUU	..: ::.:::: .:::::::	GGGACUGUCCAAGAACCUCUA	Translation		1
Csi-miRN904	CsCNGC1.7	4.5	-1	1	21	2867	2886	UGAGAAAGUUGUAAGUUACGU	..::.: ::.:::.:::::..	GUGUGA-UUGCAAUUUUCUUG	Cleavage		1
Csi-miRN923	CsCNGC1.6	4.5	-1	1	21	2098	2118	CAUGAAGUGGAUGAAGAGCAU	.:::::::..::: .::.::	GUGCUCUUUGUCCUUUUUAUA	Cleavage		1
Csi-miRN925	CsCNGC7	4.5	-1	1	21	2160	2180	CUUGUUGCAACUGUGGUACGG	::: .:: :.:::::::: ::	CCGGGCCUCGGUUGCAACUAG	Cleavage		1
Csi-miRN934a	CsCNGC2.2	4.5	-1	1	21	1628	1649	AGGCAUUAUGUGAGC-GCUCAC	::::: :::: :::..:::::	AUGAGCUGCUCUCAUGGUGCCU	Translation		1
Csi-miRN934b	CsCNGC2.2	4.5	-1	1	21	1628	1649	AGGCAUUAUGUGAGC-GCUCAC	::::: :::: :::..:::::	AUGAGCUGCUCUCAUGGUGCCU	Translation		1
Csi-miRN934c	CsCNGC2.2	4.5	-1	1	21	1628	1649	AGGCAUUAUGUGAGC-GCUCAC	::::: :::: :::..:::::	AUGAGCUGCUCUCAUGGUGCCU	Translation		1
Csi-miRN934d	CsCNGC2.2	4.5	-1	1	21	1628	1649	AGGCAUUAUGUGAGC-GCUCAC	::::: :::: :::..:::::	AUGAGCUGCUCUCAUGGUGCCU	Translation		1
Csi-miRN946	CsCNGC8	4.5	-1	1	22	1237	1258	CGUGAAGUGUGAGCCAAGCAAG	: ::: ::::...::::: .:	GUAGCUGGGCUUGUACUUCUUG	Cleavage		1
Csi-miRN955a	CsCNGC19	4.5	-1	1	21	2278	2298	AUGGGGAGUAGCUGCGCGGUG	:.::.:::: ::::.:.::	AAUCGUGCAGAUACUUCUCAC	Translation		1
Csi-miRN955b	CsCNGC19	4.5	-1	1	21	2278	2298	AUGGGGAGUAGCUGCGCGGUG	:.::.:::: ::::.:.::	AAUCGUGCAGAUACUUCUCAC	Translation		1
Csi-miRN956	CsCNGC4.3	4.5	-1	1	21	1307	1327	GCUUGCUGGAUGUGUUGUUGG	.:..: ::::::.: ::::	AGGAUGAGACAUCCGGAAAGC	Cleavage		2
Csi-miRN957	CsCNGC2.4	4.5	-1	1	22	1262	1283	UGGAUUUGAUUUGUCUCGUCGU	::: ::.:.::::: :..:	GGAACGUGAUAGAUCAACUUUA	Cleavage		1
Csi-miR12107	CsCNGC1.1	5	-1	1	21	1128	1148	CUGAUGAGAGAGCGAAUGAUA	:: ::: :: ::::::..:	GUUCUUUCUCUAUCUCAUUGG	Translation		1
Csi-miR12107	CsCNGC1.9	5	-1	1	21	3087	3107	CUGAUGAGAGAGCGAAUGAUA	: :: : ::.::::::..:	GUUGAUGCUCUUUCUCAUUGG	Cleavage		1
Csi-miR1446	CsCNGC2.1	5	-1	1	21	1419	1439	CGAACUCUCUCCCUCAACGGC	:: ::::: ::::::::::	GCGUUUGAGACAGAGAGUUCG	Translation		1
Csi-miR157b	CsCNGC18	5	-1	1	21	273	293	UUGACAGAAGAUAGAGAGCAC	: ::.:::. : ::::::::	CUUCUUUCUGCCCUCUGUCAA	Translation		1
Csi-miR157c	CsCNGC4.5	5	-1	1	20	692	711	UGACAGAAGAUAGAGAGCGC	:: : .::::::::::: :	GCACCUUCUAUCUUCUGGCU	Cleavage		1
Csi-miR170a	CsCNGC13	5	-1	1	21	816	836	AGGUAUUGGCGCGCCUCAAUU	: :::.::: .:....:::.:	AUUUGGGGCUUGUUGGUACUU	Cleavage		1
Csi-miR172a	CsCNGC1.5	5	-1	1	21	1671	1691	AGAAUCUUGAUGAUGCUGCAA	::::::: :.:.:. :::.:	GUGCAGCAACGUUAGUAUUUU	Cleavage		1
Csi-miR172a	CsCNGC1.8	5	-1	1	21	1871	1890	AGAAUCUUGAUGAUGCUGCAA	:::::..::::.: ::::.:	CUGCAGUGUCAUUA-GAUUUU	Cleavage		1
Csi-miR172b	CsCNGC1.5	5	-1	1	21	1671	1691	AGAAUCUUGAUGAUGCUGCAU	.::::::: :.:.:. :::.:	GUGCAGCAACGUUAGUAUUUU	Cleavage		1
Csi-miR172b	CsCNGC1.8	5	-1	1	21	1871	1890	AGAAUCUUGAUGAUGCUGCAU	:::::..::::.: ::::.:	CUGCAGUGUCAUUA-GAUUUU	Cleavage		1
Csi-miR172c	CsCNGC1.5	5	-1	1	21	1671	1691	AGAAUCUUGAUGAUGCUGCAU	.::::::: :.:.:. :::.:	GUGCAGCAACGUUAGUAUUUU	Cleavage		1
Csi-miR172c	CsCNGC1.8	5	-1	1	21	1871	1890	AGAAUCUUGAUGAUGCUGCAU	:::::..::::.: ::::.:	CUGCAGUGUCAUUA-GAUUUU	Cleavage		1
Csi-miR172d	CsCNGC1.5	5	-1	1	20	1671	1690	GAAUCUUGAUGAUGCUGCAU	.::::::: :.:.:. :::.	GUGCAGCAACGUUAGUAUUU	Cleavage		1
Csi-miR172d	CsCNGC1.8	5	-1	1	20	1871	1889	GAAUCUUGAUGAUGCUGCAU	:::::..::::.: ::::.	CUGCAGUGUCAUUA-GAUUU	Cleavage		1
Csi-miR2111	CsCNGC4.6	5	-1	1	21	801	821	UCCUCAGGAUGCGGAUUACCU	:::.: :.:::::::: : :	UGGUGACCUGCAUCCUGUGAA	Cleavage		1
Csi-miR2111	CsCNGC4.4	5	-1	1	21	789	809	UCCUCAGGAUGCGGAUUACCU	:::.: :.:::: ::::: :	UGGUGACCUGCAUGCUGAGAA	Cleavage		1
Csi-miR2275b	CsCNGC8	5	-1	1	21	471	491	AGAAUUGGAUGGAACUAAACA	: :: ::::.::...::::	CGAUUUGUUCUAUUUGAUUCA	Cleavage		1
Csi-miR2275c	CsCNGC2.4	5	-1	1	22	1296	1317	UUUAAUUUCCUCCAAUAUCUUA	:..:.:. :::::::..::..	UGGGGUGCUGGAGGAGGUUGGU	Cleavage		1
Csi-miR2275c	CsCNGC1.7	5	-1	1	22	1347	1368	UUUAAUUUCCUCCAAUAUCUUA	::::::::::. :: :.:	AUCUAUAUUGGAGGGCAUGAGA	Cleavage		1
Csi-miR2275d	CsCNGC1.7	5	-1	1	22	1347	1368	UUUAAUUUCCUCCAAUAUUUUA	::::::::::. :: :.:	AUCUAUAUUGGAGGGCAUGAGA	Cleavage		1
Csi-miR2275e	CsCNGC15.2	5	-1	1	22	468	489	UUUGGUUUUCUCCAAUAUCUCA	: .:.::::::.::.:. :.:	UCGGGUAUUGGGGAGAGGCGAU	Cleavage		1
Csi-miR3627a	CsCNGC16	5	-1	1	21	1518	1538	UUGUCGCCGGAGAGAUAGCAC	: :: ::.::: :::::: .:	GGGCGAUUUCUGCGGCGAAGA	Translation		1
Csi-miR3627b	CsCNGC15.1	5	-1	1	22	703	724	UUGUCGCAGGAGCGGUGGCACC	::::::.: : .::.::::.	AAUGCCACUGGUGUUGUGACAG	Translation		1
Csi-miR3950	CsCNGC2.1	5	-1	1	21	1156	1176	UUUUUCGGCAACAUGAUUUCU	:: :: . :::::::: ::::	AGCAACUCUGUUGCCGUAAAA	Cleavage		1
Csi-miR3950	CsCNGC1.1	5	-1	1	21	2703	2723	UUUUUCGGCAACAUGAUUUCU	::: : :::::.:.:.::	UAAAACAAGGUUGCUGGAGAA	Cleavage		1
Csi-miR3951	CsCNGC16	5	-1	1	21	1793	1813	UUUCUCUUAUCGUUAUCUGUG	:: :..:::::: ::::.	UGGAGCUGGCGAUAAAAGAAG	Cleavage		1
Csi-miR395a	CsCNGC1.3	5	-1	1	21	576	596	CUGAAGUGUUUGGGGGAACUC	::: :: .::::.:.::.:	AAGUGCCAUCAAAUAUUUUAU	Cleavage		1
Csi-miR395b	CsCNGC1.3	5	-1	1	21	576	596	CUGAAGUGUUUGGGGGAACUC	::: :: .::::.:.::.:	AAGUGCCAUCAAAUAUUUUAU	Cleavage		1
Csi-miR395c	CsCNGC1.3	5	-1	1	21	576	596	CUGAAGUGUUUGGGGGAACUC	::: :: .::::.:.::.:	AAGUGCCAUCAAAUAUUUUAU	Cleavage		1
Csi-miR395d	CsCNGC1.3	5	-1	1	21	576	596	UUGAAGUGUUUGGAGGAACUC	::: :: .::::.:.::.:	AAGUGCCAUCAAAUAUUUUAU	Cleavage		1
Csi-miR395e	CsCNGC1.3	5	-1	1	21	576	596	CUGAAGUGUUUGGGGGAACUC	::: :: .::::.:.::.:	AAGUGCCAUCAAAUAUUUUAU	Cleavage		1
Csi-miR397a	CsCNGC1.4	5	-1	1	21	1662	1682	UCAUUGAGUGCAGCGUUGAUG	: : :: .::...:::::::	CCUGAAAAUUGUGUUCAAUGA	Cleavage		2
Csi-miR399f	CsCNGC1.7	5	-1	1	21	486	506	CGCCAAAGGAGAAUUGCCCUG	:::. ::::. :::::.:	UUGGGUUUUUCUUGUUUGGUG	Cleavage		1
Csi-miR482f	CsCNGC4.1	5	-1	1	21	179	199	UUUUCCCACACCUCCCAUCCC	.::::: :::::::.::	UUAGUGGGAUUUGUGGGAGAA	Translation		1
Csi-miR482f	CsCNGC2.3	5	-1	1	21	1306	1326	UUUUCCCACACCUCCCAUCCC	: :. :: ::::::::..::	GAGGAGGUUGGUGUGGGGGAA	Cleavage		1
Csi-miR482f	CsCNGC2.5	5	-1	1	21	1306	1326	UUUUCCCACACCUCCCAUCCC	: :. :: ::::::::..::	GAGGAGGUUGGUGUGGGGGAA	Cleavage		1
Csi-miR482f	CsCNGC2.4	5	-1	1	21	1306	1326	UUUUCCCACACCUCCCAUCCC	: :. :: ::::::::..::	GAGGAGGUUGGUGUGGGGGAA	Cleavage		1
Csi-miR530b	CsCNGC1.1	5	-1	1	21	2583	2603	UGCAUUUGCACCUGCAUCUUG	.::: .::::::: ::::	AGAGAAUAGGGUGCAAUUGCA	Cleavage		1
Csi-miRN4413	CsCNGC4.4	5	-1	1	21	968	988	GUGUGUGUGGGUGUGGGUGUG	:::...: ::: ::::.::	AUCACUUGCCCCCUCACAUAC	Cleavage		1
Csi-miRN848	CsCNGC7	5	-1	1	21	2160	2180	UUAGAUGCAACUGUGGUACGG	::: .:: :.:::::: :::.	CCGGGCCUCGGUUGCAACUAG	Cleavage		1
Csi-miRN853b	CsCNGC2.3	5	-1	1	21	347	367	CGUGAGAGGGUUGUAAGGUAC	:.:::.:::...:.:: .:	UCAUCUUGCAAUUUUUUCUUG	Cleavage		1
Csi-miRN853b	CsCNGC2.5	5	-1	1	21	347	367	CGUGAGAGGGUUGUAAGGUAC	:.:::.:::...:.:: .:	UCAUCUUGCAAUUUUUUCUUG	Cleavage		1
Csi-miRN853b	CsCNGC2.4	5	-1	1	21	347	367	CGUGAGAGGGUUGUAAGGUAC	:.:::.:::...:.:: .:	UCAUCUUGCAAUUUUUUCUUG	Cleavage		1
Csi-miRN853b	CsCNGC4.6	5	-1	1	21	1114	1134	CGUGAGAGGGUUGUAAGGUAC	:.:: : ::.::::::.:	UAUCUUUUCUACUCUCUCAUG	Cleavage		1
Csi-miRN853c	CsCNGC1.4	5	-1	1	21	408	428	UGUGAGAGGAAUGUAAGGUAC	:::.:::.:::::..:	UAUGGUUAUAUUUCUCUCGUA	Cleavage		1
Csi-miRN853c	CsCNGC1.8	5	-1	1	21	1894	1914	UGUGAGAGGAAUGUAAGGUAC	: ..:::::::::: :...:	UUCUUUUACAUUCCUGUUGUA	Cleavage		1
Csi-miRN853d	CsCNGC1.4	5	-1	1	21	408	428	UGUGAGAGGAAUGUAAGGUAC	:::.:::.:::::..:	UAUGGUUAUAUUUCUCUCGUA	Cleavage		1
Csi-miRN853d	CsCNGC1.8	5	-1	1	21	1894	1914	UGUGAGAGGAAUGUAAGGUAC	: ..:::::::::: :...:	UUCUUUUACAUUCCUGUUGUA	Cleavage		1
Csi-miRN856	CsCNGC2.6	5	-1	1	21	1947	1967	GAUACUCAUUUAGGCAAGACG	: : :::.:::: ::::.:.	GGACCUGCUUAAAAGAGUGUU	Cleavage		1
Csi-miRN859	CsCNGC4.6	5	-1	1	21	2534	2554	UUGAAGCUUUAGAAGGUUCUG	.::: ::::::.::.::	UCUCGCCUGCUAAAGUUUUAA	Cleavage		1
Csi-miRN864a	CsCNGC4.4	5	-1	1	22	1546	1567	UUCCACCAAAGCAUUCAUUUCC	:::::::: :::: :::	CUCCAUGAAUGCAUUGGAGGAC	Translation		1
Csi-miRN864b	CsCNGC4.4	5	-1	1	22	1546	1567	UUCCACCAAAGCAUUCAUUUCC	:::::::: :::: :::	CUCCAUGAAUGCAUUGGAGGAC	Translation		1
Csi-miRN867	CsCNGC2.2	5	-1	1	21	125	145	CAGAGGGGUAGUGAUGUGCUG	:: :: ::: : :::::::	ACGCCCACCACCAACCCUCUG	Translation		1
Csi-miRN869	CsCNGC1.4	5	-1	1	22	3823	3844	UCAAGUGAGGUUCGGUCUUUGA	.:::: :::::.:..:: ::	CUAAAGCGCGAACUUUGCUGGA	Cleavage		2
Csi-miRN875a	CsCNGC1.4	5	-1	1	21	3192	3212	CUGAAUGCAACUGUGGCACGG	.: :::: : :::::::::	AUGGGCCAGAUUUGCAUUCAA	Translation		1
Csi-miRN875b	CsCNGC1.4	5	-1	1	21	3192	3212	CUGAAUGCAACUGUGGCACGG	.: :::: : :::::::::	AUGGGCCAGAUUUGCAUUCAA	Translation		1
Csi-miRN875e	CsCNGC7	5	-1	1	21	2160	2180	CUGGAUGCAAUUGUGGCACGG	::: ::: :..::::: :.::	CCGGGCCUCGGUUGCAACUAG	Cleavage		1
Csi-miRN875e	CsCNGC4.5	5	-1	1	21	1890	1910	CUGGAUGCAAUUGUGGCACGG	::::: ..:: :::::::	UGGUGCCUUGAUAUCAUCCAG	Cleavage		1
Csi-miRN875g	CsCNGC7	5	-1	1	21	2160	2180	CUGGAUGCAACUGUGGUACGG	::: .:: :.:::::: :.::	CCGGGCCUCGGUUGCAACUAG	Cleavage		1
Csi-miRN875h	CsCNGC7	5	-1	1	21	2160	2180	CUGGAUGCAACUGUGGUACGG	::: .:: :.:::::: :.::	CCGGGCCUCGGUUGCAACUAG	Cleavage		1
Csi-miRN875i	CsCNGC7	5	-1	1	21	2160	2180	CUGGAUGCAACUGUGGUACGG	::: .:: :.:::::: :.::	CCGGGCCUCGGUUGCAACUAG	Cleavage		1
Csi-miRN875j	CsCNGC7	5	-1	1	21	2160	2180	CUGGAUGCAACUGUGGUACGG	::: .:: :.:::::: :.::	CCGGGCCUCGGUUGCAACUAG	Cleavage		1
Csi-miRN876a	CsCNGC10	5	-1	1	21	945	965	CUUGUUGGUUGUGUAUGGUAC	:.:: ::.:::.::..::.	UUGCCCUAUACAGCCGGCAGA	Cleavage		1
Csi-miRN876a	CsCNGC16	5	-1	1	21	1077	1097	CUUGUUGGUUGUGUAUGGUAC	: ::.::...:::.: ::::	GAACUAUGUGCAAUCCACAAC	Cleavage		1
Csi-miRN876b	CsCNGC10	5	-1	1	21	945	965	CUUGUUGGUUGUGUAUGGUAC	:.:: ::.:::.::..::.	UUGCCCUAUACAGCCGGCAGA	Cleavage		1
Csi-miRN876b	CsCNGC16	5	-1	1	21	1077	1097	CUUGUUGGUUGUGUAUGGUAC	: ::.::...:::.: ::::	GAACUAUGUGCAAUCCACAAC	Cleavage		1
Csi-miRN876c	CsCNGC10	5	-1	1	21	945	965	CUUGUUGGUUGUGUAUGGUAC	:.:: ::.:::.::..::.	UUGCCCUAUACAGCCGGCAGA	Cleavage		1
Csi-miRN876c	CsCNGC16	5	-1	1	21	1077	1097	CUUGUUGGUUGUGUAUGGUAC	: ::.::...:::.: ::::	GAACUAUGUGCAAUCCACAAC	Cleavage		1
Csi-miRN876d	CsCNGC10	5	-1	1	21	945	965	CUUGUUGGUUGUGUAUGGUAC	:.:: ::.:::.::..::.	UUGCCCUAUACAGCCGGCAGA	Cleavage		1
Csi-miRN876d	CsCNGC16	5	-1	1	21	1077	1097	CUUGUUGGUUGUGUAUGGUAC	: ::.::...:::.: ::::	GAACUAUGUGCAAUCCACAAC	Cleavage		1
Csi-miRN876e	CsCNGC10	5	-1	1	21	945	965	CUUGUUGGUUGUGUAUGGUAC	:.:: ::.:::.::..::.	UUGCCCUAUACAGCCGGCAGA	Cleavage		1
Csi-miRN876e	CsCNGC16	5	-1	1	21	1077	1097	CUUGUUGGUUGUGUAUGGUAC	: ::.::...:::.: ::::	GAACUAUGUGCAAUCCACAAC	Cleavage		1
Csi-miRN876f	CsCNGC10	5	-1	1	21	945	965	CUUGUUGGUUGUGUAUGGUAC	:.:: ::.:::.::..::.	UUGCCCUAUACAGCCGGCAGA	Cleavage		1
Csi-miRN876f	CsCNGC16	5	-1	1	21	1077	1097	CUUGUUGGUUGUGUAUGGUAC	: ::.::...:::.: ::::	GAACUAUGUGCAAUCCACAAC	Cleavage		1
Csi-miRN876g	CsCNGC10	5	-1	1	21	945	965	CUUGUUGGUUGUGUAUGGUAC	:.:: ::.:::.::..::.	UUGCCCUAUACAGCCGGCAGA	Cleavage		1
Csi-miRN876g	CsCNGC16	5	-1	1	21	1077	1097	CUUGUUGGUUGUGUAUGGUAC	: ::.::...:::.: ::::	GAACUAUGUGCAAUCCACAAC	Cleavage		1
Csi-miRN884	CsCNGC1.2	5	-1	1	21	1511	1531	UUGGGGGUAGAUUGAGGUUUA	::.:.: :.::: ::.:.:::	UAGAUCCCGAUCCACUCUCAA	Cleavage		1
Csi-miRN884	CsCNGC13	5	-1	1	21	1707	1727	UUGGGGGUAGAUUGAGGUUUA	.: :::::::: :..::::	GGAUCCUCAAUCAUCUUCCAA	Cleavage		1
Csi-miRN885	CsCNGC1.6	5	-1	1	21	1695	1715	AGAAGAGAGUUCAUAGCGAUU	:. .::: : ::.:.::::::	AGCUGCUUUCAAUUUUCUUCU	Cleavage		2
Csi-miRN885	CsCNGC1.6	5	-1	1	21	1581	1601	AGAAGAGAGUUCAUAGCGAUU	:. : :::::::. .::::	GUUUCCAAUGAACUUCUUUCU	Cleavage		2
Csi-miRN885	CsCNGC1.7	5	-1	1	21	798	818	AGAAGAGAGUUCAUAGCGAUU	:.:::.:::: :. .::::	GUUUGCUGUGAAAUUCUUUCU	Cleavage		2
Csi-miRN886	CsCNGC4.2	5	-1	1	21	458	478	UUUGUGCCAUAGCCAUUGACA	: :..:::: :.:::::. ::	UCUUGAUGGAUGUGGCAUCAA	Cleavage		1
Csi-miRN891	CsCNGC15.1	5	-1	1	21	168	188	AAAACUCUUGGCGGCCUUUUA	::::. :.:.::::::: ::	UAAAGUACUGUCAAGAGUCUU	Cleavage		1
Csi-miRN895	CsCNGC4.6	5	-1	1	21	2017	2036	AAGAGGAAUGUUGGUUGUUGU	::.:..::. :::::::::	GAAAUAGUCAG-AUUCCUCUU	Translation		1
Csi-miRN895	CsCNGC2.6	5	-1	1	21	333	353	AAGAGGAAUGUUGGUUGUUGU	.:::. .:.: :::::.::	UGGACAGAUAGCUUUCCUUUU	Cleavage		1
Csi-miRN896a	CsCNGC16	5	-1	1	22	318	339	CGCAACCUUCGGACUUGGGCAG	::: :::.: :.:::::.	GGCCCCUAGUUCUAGGGUUGUU	Translation		1
Csi-miRN896a	CsCNGC15.1	5	-1	1	22	1772	1793	CGCAACCUUCGGACUUGGGCAG	: ::: :.::::: ::::	CAUCACAAUUUCGAAGAUUGCA	Cleavage		1
Csi-miRN896b	CsCNGC16	5	-1	1	22	318	339	CGCAACCUUCGGACUUGGGCAG	::: :::.: :.:::::.	GGCCCCUAGUUCUAGGGUUGUU	Translation		1
Csi-miRN896b	CsCNGC15.1	5	-1	1	22	1772	1793	CGCAACCUUCGGACUUGGGCAG	: ::: :.::::: ::::	CAUCACAAUUUCGAAGAUUGCA	Cleavage		1
Csi-miRN896d	CsCNGC16	5	-1	1	22	318	339	CGCAACCUUCGGACUUGGGCAG	::: :::.: :.:::::.	GGCCCCUAGUUCUAGGGUUGUU	Translation		1
Csi-miRN896d	CsCNGC15.1	5	-1	1	22	1772	1793	CGCAACCUUCGGACUUGGGCAG	: ::: :.::::: ::::	CAUCACAAUUUCGAAGAUUGCA	Cleavage		1
Csi-miRN897	CsCNGC1.4	5	-1	1	21	1159	1178	GAGAGGUUUGUGGAUAGGCUU	::::: :::: :::::::::	AAGCCCUUCCA-AAACCUCUC	Translation		1
Csi-miRN899	CsCNGC1.8	5	-1	1	21	2862	2882	UUAGGGGGCAUUUAUACAUAU	::: .:..:::::: .:.:	UAAUGAGUGGAUGCCCAUUGA	Cleavage		1
Csi-miRN904	CsCNGC1.9	5	-1	1	21	665	685	UGAGAAAGUUGUAAGUUACGU	:.: :.::: ::..:::::..	AUGCAGCUUUCAGUUUUCUUG	Cleavage		1
Csi-miRN906	CsCNGC4.2	5	-1	1	21	2375	2395	UAUAGAAGACAAGUUUUUUGA	..:::::.::: .::: ::.	GUGAAAAAUUUGGUUUCGAUG	Cleavage		1
Csi-miRN908	CsCNGC1.7	5	-1	1	21	1826	1846	UGGCCUGAGCUUGUGCAGCAU	::.::: ...::::::: :.	UUGUUGCUUGGGCUCAGGACG	Cleavage		1
Csi-miRN911	CsCNGC1.7	5	-1	1	21	4465	4485	UGGACUACUUCUAGAAUGGUU	:.::: ::::::: : :.::	UAUCAUACUAGAAGGAAUUCA	Cleavage		1
Csi-miRN913a	CsCNGC18	5	-1	1	22	374	395	UUUCUGAAGAUCUUGGAUAUUA	: .:::..:: :::::.: .::	UUGUAUUUAAUAUCUUUAUGAA	Cleavage		1
Csi-miRN913a	CsCNGC7	5	-1	1	22	79	100	UUUCUGAAGAUCUUGGAUAUUA	:: :.::: .:::::::: :	ACAUUUUCAAUGUCUUCAGAUA	Cleavage		1
Csi-miRN913a	CsCNGC8	5	-1	1	22	1446	1467	UUUCUGAAGAUCUUGGAUAUUA	.::::: .::::: ::::	CUUGGUCCAAAGUCUUCCGAAA	Cleavage		1
Csi-miRN913b	CsCNGC18	5	-1	1	22	374	395	UUUCUGAAGAUCUUGGAUAUUA	: .:::..:: :::::.: .::	UUGUAUUUAAUAUCUUUAUGAA	Cleavage		1
Csi-miRN913b	CsCNGC7	5	-1	1	22	79	100	UUUCUGAAGAUCUUGGAUAUUA	:: :.::: .:::::::: :	ACAUUUUCAAUGUCUUCAGAUA	Cleavage		1
Csi-miRN913b	CsCNGC8	5	-1	1	22	1446	1467	UUUCUGAAGAUCUUGGAUAUUA	.::::: .::::: ::::	CUUGGUCCAAAGUCUUCCGAAA	Cleavage		1
Csi-miRN913c	CsCNGC18	5	-1	1	22	374	395	UUUCUGAAGAUCUUGGAUAUUA	: .:::..:: :::::.: .::	UUGUAUUUAAUAUCUUUAUGAA	Cleavage		1
Csi-miRN913c	CsCNGC7	5	-1	1	22	79	100	UUUCUGAAGAUCUUGGAUAUUA	:: :.::: .:::::::: :	ACAUUUUCAAUGUCUUCAGAUA	Cleavage		1
Csi-miRN913c	CsCNGC8	5	-1	1	22	1446	1467	UUUCUGAAGAUCUUGGAUAUUA	.::::: .::::: ::::	CUUGGUCCAAAGUCUUCCGAAA	Cleavage		1
Csi-miRN913d	CsCNGC18	5	-1	1	22	374	395	UUUCUGAAGAUCUUGGAUAUUA	: .:::..:: :::::.: .::	UUGUAUUUAAUAUCUUUAUGAA	Cleavage		1
Csi-miRN913d	CsCNGC7	5	-1	1	22	79	100	UUUCUGAAGAUCUUGGAUAUUA	:: :.::: .:::::::: :	ACAUUUUCAAUGUCUUCAGAUA	Cleavage		1
Csi-miRN913d	CsCNGC8	5	-1	1	22	1446	1467	UUUCUGAAGAUCUUGGAUAUUA	.::::: .::::: ::::	CUUGGUCCAAAGUCUUCCGAAA	Cleavage		1
Csi-miRN913e	CsCNGC18	5	-1	1	22	374	395	UUUCUGAAGAUCUUGGAUAUUA	: .:::..:: :::::.: .::	UUGUAUUUAAUAUCUUUAUGAA	Cleavage		1
Csi-miRN913e	CsCNGC7	5	-1	1	22	79	100	UUUCUGAAGAUCUUGGAUAUUA	:: :.::: .:::::::: :	ACAUUUUCAAUGUCUUCAGAUA	Cleavage		1
Csi-miRN913e	CsCNGC8	5	-1	1	22	1446	1467	UUUCUGAAGAUCUUGGAUAUUA	.::::: .::::: ::::	CUUGGUCCAAAGUCUUCCGAAA	Cleavage		1
Csi-miRN914	CsCNGC2.3	5	-1	1	21	1740	1760	UUGAGAAGUGUAGUAUUAUUU	.: .:::.:::::::.::	UGAAGAUAUUACACUUUUCCU	Cleavage		1
Csi-miRN914	CsCNGC2.5	5	-1	1	21	1740	1760	UUGAGAAGUGUAGUAUUAUUU	.: .:::.:::::::.::	UGAAGAUAUUACACUUUUCCU	Cleavage		1
Csi-miRN914	CsCNGC2.4	5	-1	1	21	1740	1760	UUGAGAAGUGUAGUAUUAUUU	.: .:::.:::::::.::	UGAAGAUAUUACACUUUUCCU	Cleavage		1
Csi-miRN915	CsCNGC4.6	5	-1	1	22	379	400	UCUGUAUAGGACAGUUGAUGUU	.:..::::::: : .::::	CUGGUUGACUGUCCAAAGCAGA	Cleavage		1
Csi-miRN918	CsCNGC18	5	-1	1	21	1940	1960	UGUUGCAACUGUAGUACCGUG	: :::::.:::: :.::.	ACAGCUACUAUAGUUUCGACG	Cleavage		1
Csi-miRN923	CsCNGC1.7	5	-1	1	21	2279	2299	CAUGAAGUGGAUGAAGAGCAU	::.:. :.::....::.:::	CUGUUUCUUAUUUGUUUUAUG	Cleavage		1
Csi-miRN923	CsCNGC1.8	5	-1	1	21	2287	2307	CAUGAAGUGGAUGAAGAGCAU	::::.::::: ::..::	UCUGUCUUUAUCCAAUUUGUG	Cleavage		1
Csi-miRN927	CsCNGC10	5	-1	1	21	1358	1378	UGAGAGGAUUGUAAGGUACAU	:: :.:.::..::::.:: ::	AUCUGCUUUGUAAUCUUCCCA	Cleavage		1
Csi-miRN927	CsCNGC4.4	5	-1	1	21	1463	1483	UGAGAGGAUUGUAAGGUACAU	:::: . ::::::.:.:::	UUGUAAUGAACAAUCUUUUCA	Cleavage		1
Csi-miRN933	CsCNGC2.3	5	-1	1	21	2389	2409	UGCAACUGUGGCACAAUACCA	:::: :::: ::::::.	GUAUAUUCUGCCUCAGUUGUU	Cleavage		1
Csi-miRN934a	CsCNGC8	5	-1	1	21	1541	1561	AGGCAUUAUGUGAGCGCUCAC	:::::: :..: :.:::::	AUGAGCGAUUGCUUGAUGCCA	Cleavage		1
Csi-miRN934a	CsCNGC7	5	-1	1	21	1538	1558	AGGCAUUAUGUGAGCGCUCAC	:::::: :..: :.:::::	AUGAGCGAUUGCUUGAUGCCA	Cleavage		1
Csi-miRN934b	CsCNGC8	5	-1	1	21	1541	1561	AGGCAUUAUGUGAGCGCUCAC	:::::: :..: :.:::::	AUGAGCGAUUGCUUGAUGCCA	Cleavage		1
Csi-miRN934b	CsCNGC7	5	-1	1	21	1538	1558	AGGCAUUAUGUGAGCGCUCAC	:::::: :..: :.:::::	AUGAGCGAUUGCUUGAUGCCA	Cleavage		1
Csi-miRN934c	CsCNGC8	5	-1	1	21	1541	1561	AGGCAUUAUGUGAGCGCUCAC	:::::: :..: :.:::::	AUGAGCGAUUGCUUGAUGCCA	Cleavage		1
Csi-miRN934c	CsCNGC7	5	-1	1	21	1538	1558	AGGCAUUAUGUGAGCGCUCAC	:::::: :..: :.:::::	AUGAGCGAUUGCUUGAUGCCA	Cleavage		1
Csi-miRN934d	CsCNGC8	5	-1	1	21	1541	1561	AGGCAUUAUGUGAGCGCUCAC	:::::: :..: :.:::::	AUGAGCGAUUGCUUGAUGCCA	Cleavage		1
Csi-miRN934d	CsCNGC7	5	-1	1	21	1538	1558	AGGCAUUAUGUGAGCGCUCAC	:::::: :..: :.:::::	AUGAGCGAUUGCUUGAUGCCA	Cleavage		1
Csi-miRN936	CsCNGC5	5	-1	1	20	1270	1289	AUAGAUAAAGAUUAAUGACU	:: : :::::::. ::::	UAUCUUCAAUCUUUGACUAU	Cleavage		1
Csi-miRN937	CsCNGC1.3	5	-1	1	21	532	552	ACUAACUGAUGGGGCAUUACA	::.: ::..::.:: :.::	AUUAGUUCCUUAUUAGCUGGU	Cleavage		1
Csi-miRN944	CsCNGC15.2	5	-1	1	22	1489	1510	UUCGUGUCCGUAGACGAGGCCA	:::::::.:..: :::: :.	AAGCCUCGUUUGUGUACACCAG	Cleavage		1
Csi-miRN947	CsCNGC1.6	5	-1	1	21	2339	2359	UCUGGUCUAGGCGAAUUUCAA	:::: : .:..:::: ::::	GUGAACUCUGUUUAGAACAGA	Cleavage		1
Csi-miRN949	CsCNGC4.1	5	-1	1	21	35	55	AUGCAUGAUGUUGUUCGCGAU	:::: .:::.::.:: ::	CACGCGUGCAAUAUUAUACAA	Cleavage		1
Csi-miRN953	CsCNGC4.5	5	-1	1	21	648	668	UGGAUGACAUAUGGGAGCUGG	::::. :::.::::: .:	AAAGCUUGCAUGUGUCACUCU	Cleavage		1
Csi-miRN956	CsCNGC1.2	5	-1	1	21	92	111	GCUUGCUGGAUGUGUUGUUGG	::::: ::..:::: :::::	ACAACAUCAUGUCCA-CAAGC	Cleavage		1
Csi-miRN957	CsCNGC1.1	5	-1	1	22	2214	2235	UGGAUUUGAUUUGUCUCGUCGU	.: ::.:::.:.:.::.:	CAUGCAAGGCAAGUUAGAUUCC	Cleavage		1
Csi-miRN957	CsCNGC2.3	5	-1	1	22	1262	1283	UGGAUUUGAUUUGUCUCGUCGU	::: :..:.::::: :..:	GGAACGUGGUAGAUCAACUUUA	Cleavage		1
Csi-miRN957	CsCNGC2.5	5	-1	1	22	1262	1283	UGGAUUUGAUUUGUCUCGUCGU	::: :..:.::::: :..:	GAAACGUGGUAGAUCAACUUUA	Cleavage		1
Csi-miRN957	CsCNGC1.2	5	-1	1	22	583	604	UGGAUUUGAUUUGUCUCGUCGU	:.:: :....:.:::::..	CAAAUGAAAUGGGUUAAAUCUG	Cleavage		1

## Sheet: Sheet2
miRNA_Acc.	Target_Acc.	Expectation	UPE$	miRNA_start	miRNA_end	Target_start	Target_end	miRNA_aligned_fragment	alignment	Target_aligned_fragment	Inhibition	Target_Desc.	Multiplicity
Csi-miR12107	CsCNGC1.1	5	-1	1	21	1128	1148	CUGAUGAGAGAGCGAAUGAUA	:: ::: :: ::::::..:	GUUCUUUCUCUAUCUCAUUGG	Translation		1
Csi-miR12107	CsCNGC1.9	5	-1	1	21	3087	3107	CUGAUGAGAGAGCGAAUGAUA	: :: : ::.::::::..:	GUUGAUGCUCUUUCUCAUUGG	Cleavage		1
Csi-miR1446	CsCNGC2.1	5	-1	1	21	1419	1439	CGAACUCUCUCCCUCAACGGC	:: ::::: ::::::::::	GCGUUUGAGACAGAGAGUUCG	Translation		1
Csi-miR157b	CsCNGC18	5	-1	1	21	273	293	UUGACAGAAGAUAGAGAGCAC	: ::.:::. : ::::::::	CUUCUUUCUGCCCUCUGUCAA	Translation		1
Csi-miR157c	CsCNGC4.5	5	-1	1	20	692	711	UGACAGAAGAUAGAGAGCGC	:: : .::::::::::: :	GCACCUUCUAUCUUCUGGCU	Cleavage		1
Csi-miR170a	CsCNGC13	5	-1	1	21	816	836	AGGUAUUGGCGCGCCUCAAUU	: :::.::: .:....:::.:	AUUUGGGGCUUGUUGGUACUU	Cleavage		1
Csi-miR172a	CsCNGC1.5	5	-1	1	21	1671	1691	AGAAUCUUGAUGAUGCUGCAA	::::::: :.:.:. :::.:	GUGCAGCAACGUUAGUAUUUU	Cleavage		1
Csi-miR172a	CsCNGC1.8	5	-1	1	21	1871	1890	AGAAUCUUGAUGAUGCUGCAA	:::::..::::.: ::::.:	CUGCAGUGUCAUUA-GAUUUU	Cleavage		1
Csi-miR172b	CsCNGC1.5	5	-1	1	21	1671	1691	AGAAUCUUGAUGAUGCUGCAU	.::::::: :.:.:. :::.:	GUGCAGCAACGUUAGUAUUUU	Cleavage		1
Csi-miR172b	CsCNGC1.8	5	-1	1	21	1871	1890	AGAAUCUUGAUGAUGCUGCAU	:::::..::::.: ::::.:	CUGCAGUGUCAUUA-GAUUUU	Cleavage		1
Csi-miR172c	CsCNGC1.5	5	-1	1	21	1671	1691	AGAAUCUUGAUGAUGCUGCAU	.::::::: :.:.:. :::.:	GUGCAGCAACGUUAGUAUUUU	Cleavage		1
Csi-miR172c	CsCNGC1.8	5	-1	1	21	1871	1890	AGAAUCUUGAUGAUGCUGCAU	:::::..::::.: ::::.:	CUGCAGUGUCAUUA-GAUUUU	Cleavage		1
Csi-miR172d	CsCNGC1.5	5	-1	1	20	1671	1690	GAAUCUUGAUGAUGCUGCAU	.::::::: :.:.:. :::.	GUGCAGCAACGUUAGUAUUU	Cleavage		1
Csi-miR172d	CsCNGC1.8	5	-1	1	20	1871	1889	GAAUCUUGAUGAUGCUGCAU	:::::..::::.: ::::.	CUGCAGUGUCAUUA-GAUUU	Cleavage		1
Csi-miR2111	CsCNGC4.6	5	-1	1	21	801	821	UCCUCAGGAUGCGGAUUACCU	:::.: :.:::::::: : :	UGGUGACCUGCAUCCUGUGAA	Cleavage		1
Csi-miR2111	CsCNGC4.4	5	-1	1	21	789	809	UCCUCAGGAUGCGGAUUACCU	:::.: :.:::: ::::: :	UGGUGACCUGCAUGCUGAGAA	Cleavage		1
Csi-miR2275b	CsCNGC8	5	-1	1	21	471	491	AGAAUUGGAUGGAACUAAACA	: :: ::::.::...::::	CGAUUUGUUCUAUUUGAUUCA	Cleavage		1
Csi-miR2275c	CsCNGC2.4	5	-1	1	22	1296	1317	UUUAAUUUCCUCCAAUAUCUUA	:..:.:. :::::::..::..	UGGGGUGCUGGAGGAGGUUGGU	Cleavage		1
Csi-miR2275c	CsCNGC1.7	5	-1	1	22	1347	1368	UUUAAUUUCCUCCAAUAUCUUA	::::::::::. :: :.:	AUCUAUAUUGGAGGGCAUGAGA	Cleavage		1
Csi-miR2275d	CsCNGC1.7	5	-1	1	22	1347	1368	UUUAAUUUCCUCCAAUAUUUUA	::::::::::. :: :.:	AUCUAUAUUGGAGGGCAUGAGA	Cleavage		1
Csi-miR2275e	CsCNGC15.2	5	-1	1	22	468	489	UUUGGUUUUCUCCAAUAUCUCA	: .:.::::::.::.:. :.:	UCGGGUAUUGGGGAGAGGCGAU	Cleavage		1
Csi-miR3627a	CsCNGC16	5	-1	1	21	1518	1538	UUGUCGCCGGAGAGAUAGCAC	: :: ::.::: :::::: .:	GGGCGAUUUCUGCGGCGAAGA	Translation		1
Csi-miR3627b	CsCNGC15.1	5	-1	1	22	703	724	UUGUCGCAGGAGCGGUGGCACC	::::::.: : .::.::::.	AAUGCCACUGGUGUUGUGACAG	Translation		1
Csi-miR3950	CsCNGC2.1	5	-1	1	21	1156	1176	UUUUUCGGCAACAUGAUUUCU	:: :: . :::::::: ::::	AGCAACUCUGUUGCCGUAAAA	Cleavage		1
Csi-miR3950	CsCNGC1.1	5	-1	1	21	2703	2723	UUUUUCGGCAACAUGAUUUCU	::: : :::::.:.:.::	UAAAACAAGGUUGCUGGAGAA	Cleavage		1
Csi-miR3951	CsCNGC16	5	-1	1	21	1793	1813	UUUCUCUUAUCGUUAUCUGUG	:: :..:::::: ::::.	UGGAGCUGGCGAUAAAAGAAG	Cleavage		1
Csi-miR395a	CsCNGC1.3	5	-1	1	21	576	596	CUGAAGUGUUUGGGGGAACUC	::: :: .::::.:.::.:	AAGUGCCAUCAAAUAUUUUAU	Cleavage		1
Csi-miR395b	CsCNGC1.3	5	-1	1	21	576	596	CUGAAGUGUUUGGGGGAACUC	::: :: .::::.:.::.:	AAGUGCCAUCAAAUAUUUUAU	Cleavage		1
Csi-miR395c	CsCNGC1.3	5	-1	1	21	576	596	CUGAAGUGUUUGGGGGAACUC	::: :: .::::.:.::.:	AAGUGCCAUCAAAUAUUUUAU	Cleavage		1
Csi-miR395d	CsCNGC1.3	5	-1	1	21	576	596	UUGAAGUGUUUGGAGGAACUC	::: :: .::::.:.::.:	AAGUGCCAUCAAAUAUUUUAU	Cleavage		1
Csi-miR395e	CsCNGC1.3	5	-1	1	21	576	596	CUGAAGUGUUUGGGGGAACUC	::: :: .::::.:.::.:	AAGUGCCAUCAAAUAUUUUAU	Cleavage		1
Csi-miR397a	CsCNGC1.4	5	-1	1	21	1662	1682	UCAUUGAGUGCAGCGUUGAUG	: : :: .::...:::::::	CCUGAAAAUUGUGUUCAAUGA	Cleavage		2
Csi-miR399f	CsCNGC1.7	5	-1	1	21	486	506	CGCCAAAGGAGAAUUGCCCUG	:::. ::::. :::::.:	UUGGGUUUUUCUUGUUUGGUG	Cleavage		1
Csi-miR482f	CsCNGC4.1	5	-1	1	21	179	199	UUUUCCCACACCUCCCAUCCC	.::::: :::::::.::	UUAGUGGGAUUUGUGGGAGAA	Translation		1
Csi-miR482f	CsCNGC2.3	5	-1	1	21	1306	1326	UUUUCCCACACCUCCCAUCCC	: :. :: ::::::::..::	GAGGAGGUUGGUGUGGGGGAA	Cleavage		1
Csi-miR482f	CsCNGC2.5	5	-1	1	21	1306	1326	UUUUCCCACACCUCCCAUCCC	: :. :: ::::::::..::	GAGGAGGUUGGUGUGGGGGAA	Cleavage		1
Csi-miR482f	CsCNGC2.4	5	-1	1	21	1306	1326	UUUUCCCACACCUCCCAUCCC	: :. :: ::::::::..::	GAGGAGGUUGGUGUGGGGGAA	Cleavage		1
Csi-miR530b	CsCNGC1.1	5	-1	1	21	2583	2603	UGCAUUUGCACCUGCAUCUUG	.::: .::::::: ::::	AGAGAAUAGGGUGCAAUUGCA	Cleavage		1
Csi-miRN4413	CsCNGC4.4	5	-1	1	21	968	988	GUGUGUGUGGGUGUGGGUGUG	:::...: ::: ::::.::	AUCACUUGCCCCCUCACAUAC	Cleavage		1
Csi-miRN848	CsCNGC7	5	-1	1	21	2160	2180	UUAGAUGCAACUGUGGUACGG	::: .:: :.:::::: :::.	CCGGGCCUCGGUUGCAACUAG	Cleavage		1
Csi-miRN853b	CsCNGC2.3	5	-1	1	21	347	367	CGUGAGAGGGUUGUAAGGUAC	:.:::.:::...:.:: .:	UCAUCUUGCAAUUUUUUCUUG	Cleavage		1
Csi-miRN853b	CsCNGC2.5	5	-1	1	21	347	367	CGUGAGAGGGUUGUAAGGUAC	:.:::.:::...:.:: .:	UCAUCUUGCAAUUUUUUCUUG	Cleavage		1
Csi-miRN853b	CsCNGC2.4	5	-1	1	21	347	367	CGUGAGAGGGUUGUAAGGUAC	:.:::.:::...:.:: .:	UCAUCUUGCAAUUUUUUCUUG	Cleavage		1
Csi-miRN853b	CsCNGC4.6	5	-1	1	21	1114	1134	CGUGAGAGGGUUGUAAGGUAC	:.:: : ::.::::::.:	UAUCUUUUCUACUCUCUCAUG	Cleavage		1
Csi-miRN853c	CsCNGC1.4	5	-1	1	21	408	428	UGUGAGAGGAAUGUAAGGUAC	:::.:::.:::::..:	UAUGGUUAUAUUUCUCUCGUA	Cleavage		1
Csi-miRN853c	CsCNGC1.8	5	-1	1	21	1894	1914	UGUGAGAGGAAUGUAAGGUAC	: ..:::::::::: :...:	UUCUUUUACAUUCCUGUUGUA	Cleavage		1
Csi-miRN853d	CsCNGC1.4	5	-1	1	21	408	428	UGUGAGAGGAAUGUAAGGUAC	:::.:::.:::::..:	UAUGGUUAUAUUUCUCUCGUA	Cleavage		1
Csi-miRN853d	CsCNGC1.8	5	-1	1	21	1894	1914	UGUGAGAGGAAUGUAAGGUAC	: ..:::::::::: :...:	UUCUUUUACAUUCCUGUUGUA	Cleavage		1
Csi-miRN856	CsCNGC2.6	5	-1	1	21	1947	1967	GAUACUCAUUUAGGCAAGACG	: : :::.:::: ::::.:.	GGACCUGCUUAAAAGAGUGUU	Cleavage		1
Csi-miRN859	CsCNGC4.6	5	-1	1	21	2534	2554	UUGAAGCUUUAGAAGGUUCUG	.::: ::::::.::.::	UCUCGCCUGCUAAAGUUUUAA	Cleavage		1
Csi-miRN864a	CsCNGC4.4	5	-1	1	22	1546	1567	UUCCACCAAAGCAUUCAUUUCC	:::::::: :::: :::	CUCCAUGAAUGCAUUGGAGGAC	Translation		1
Csi-miRN864b	CsCNGC4.4	5	-1	1	22	1546	1567	UUCCACCAAAGCAUUCAUUUCC	:::::::: :::: :::	CUCCAUGAAUGCAUUGGAGGAC	Translation		1
Csi-miRN867	CsCNGC2.2	5	-1	1	21	125	145	CAGAGGGGUAGUGAUGUGCUG	:: :: ::: : :::::::	ACGCCCACCACCAACCCUCUG	Translation		1
Csi-miRN869	CsCNGC1.4	5	-1	1	22	3823	3844	UCAAGUGAGGUUCGGUCUUUGA	.:::: :::::.:..:: ::	CUAAAGCGCGAACUUUGCUGGA	Cleavage		2
Csi-miRN875a	CsCNGC1.4	5	-1	1	21	3192	3212	CUGAAUGCAACUGUGGCACGG	.: :::: : :::::::::	AUGGGCCAGAUUUGCAUUCAA	Translation		1
Csi-miRN875b	CsCNGC1.4	5	-1	1	21	3192	3212	CUGAAUGCAACUGUGGCACGG	.: :::: : :::::::::	AUGGGCCAGAUUUGCAUUCAA	Translation		1
Csi-miRN875e	CsCNGC7	5	-1	1	21	2160	2180	CUGGAUGCAAUUGUGGCACGG	::: ::: :..::::: :.::	CCGGGCCUCGGUUGCAACUAG	Cleavage		1
Csi-miRN875e	CsCNGC4.5	5	-1	1	21	1890	1910	CUGGAUGCAAUUGUGGCACGG	::::: ..:: :::::::	UGGUGCCUUGAUAUCAUCCAG	Cleavage		1
Csi-miRN875g	CsCNGC7	5	-1	1	21	2160	2180	CUGGAUGCAACUGUGGUACGG	::: .:: :.:::::: :.::	CCGGGCCUCGGUUGCAACUAG	Cleavage		1
Csi-miRN875h	CsCNGC7	5	-1	1	21	2160	2180	CUGGAUGCAACUGUGGUACGG	::: .:: :.:::::: :.::	CCGGGCCUCGGUUGCAACUAG	Cleavage		1
Csi-miRN875i	CsCNGC7	5	-1	1	21	2160	2180	CUGGAUGCAACUGUGGUACGG	::: .:: :.:::::: :.::	CCGGGCCUCGGUUGCAACUAG	Cleavage		1
Csi-miRN875j	CsCNGC7	5	-1	1	21	2160	2180	CUGGAUGCAACUGUGGUACGG	::: .:: :.:::::: :.::	CCGGGCCUCGGUUGCAACUAG	Cleavage		1
Csi-miRN876a	CsCNGC10	5	-1	1	21	945	965	CUUGUUGGUUGUGUAUGGUAC	:.:: ::.:::.::..::.	UUGCCCUAUACAGCCGGCAGA	Cleavage		1
Csi-miRN876a	CsCNGC16	5	-1	1	21	1077	1097	CUUGUUGGUUGUGUAUGGUAC	: ::.::...:::.: ::::	GAACUAUGUGCAAUCCACAAC	Cleavage		1
Csi-miRN876b	CsCNGC10	5	-1	1	21	945	965	CUUGUUGGUUGUGUAUGGUAC	:.:: ::.:::.::..::.	UUGCCCUAUACAGCCGGCAGA	Cleavage		1
Csi-miRN876b	CsCNGC16	5	-1	1	21	1077	1097	CUUGUUGGUUGUGUAUGGUAC	: ::.::...:::.: ::::	GAACUAUGUGCAAUCCACAAC	Cleavage		1
Csi-miRN876c	CsCNGC10	5	-1	1	21	945	965	CUUGUUGGUUGUGUAUGGUAC	:.:: ::.:::.::..::.	UUGCCCUAUACAGCCGGCAGA	Cleavage		1
Csi-miRN876c	CsCNGC16	5	-1	1	21	1077	1097	CUUGUUGGUUGUGUAUGGUAC	: ::.::...:::.: ::::	GAACUAUGUGCAAUCCACAAC	Cleavage		1
Csi-miRN876d	CsCNGC10	5	-1	1	21	945	965	CUUGUUGGUUGUGUAUGGUAC	:.:: ::.:::.::..::.	UUGCCCUAUACAGCCGGCAGA	Cleavage		1
Csi-miRN876d	CsCNGC16	5	-1	1	21	1077	1097	CUUGUUGGUUGUGUAUGGUAC	: ::.::...:::.: ::::	GAACUAUGUGCAAUCCACAAC	Cleavage		1
Csi-miRN876e	CsCNGC10	5	-1	1	21	945	965	CUUGUUGGUUGUGUAUGGUAC	:.:: ::.:::.::..::.	UUGCCCUAUACAGCCGGCAGA	Cleavage		1
Csi-miRN876e	CsCNGC16	5	-1	1	21	1077	1097	CUUGUUGGUUGUGUAUGGUAC	: ::.::...:::.: ::::	GAACUAUGUGCAAUCCACAAC	Cleavage		1
Csi-miRN876f	CsCNGC10	5	-1	1	21	945	965	CUUGUUGGUUGUGUAUGGUAC	:.:: ::.:::.::..::.	UUGCCCUAUACAGCCGGCAGA	Cleavage		1
Csi-miRN876f	CsCNGC16	5	-1	1	21	1077	1097	CUUGUUGGUUGUGUAUGGUAC	: ::.::...:::.: ::::	GAACUAUGUGCAAUCCACAAC	Cleavage		1
Csi-miRN876g	CsCNGC10	5	-1	1	21	945	965	CUUGUUGGUUGUGUAUGGUAC	:.:: ::.:::.::..::.	UUGCCCUAUACAGCCGGCAGA	Cleavage		1
Csi-miRN876g	CsCNGC16	5	-1	1	21	1077	1097	CUUGUUGGUUGUGUAUGGUAC	: ::.::...:::.: ::::	GAACUAUGUGCAAUCCACAAC	Cleavage		1
Csi-miRN884	CsCNGC1.2	5	-1	1	21	1511	1531	UUGGGGGUAGAUUGAGGUUUA	::.:.: :.::: ::.:.:::	UAGAUCCCGAUCCACUCUCAA	Cleavage		1
Csi-miRN884	CsCNGC13	5	-1	1	21	1707	1727	UUGGGGGUAGAUUGAGGUUUA	.: :::::::: :..::::	GGAUCCUCAAUCAUCUUCCAA	Cleavage		1
Csi-miRN885	CsCNGC1.6	5	-1	1	21	1695	1715	AGAAGAGAGUUCAUAGCGAUU	:. .::: : ::.:.::::::	AGCUGCUUUCAAUUUUCUUCU	Cleavage		2
Csi-miRN885	CsCNGC1.6	5	-1	1	21	1581	1601	AGAAGAGAGUUCAUAGCGAUU	:. : :::::::. .::::	GUUUCCAAUGAACUUCUUUCU	Cleavage		2
Csi-miRN885	CsCNGC1.7	5	-1	1	21	798	818	AGAAGAGAGUUCAUAGCGAUU	:.:::.:::: :. .::::	GUUUGCUGUGAAAUUCUUUCU	Cleavage		2
Csi-miRN886	CsCNGC4.2	5	-1	1	21	458	478	UUUGUGCCAUAGCCAUUGACA	: :..:::: :.:::::. ::	UCUUGAUGGAUGUGGCAUCAA	Cleavage		1
Csi-miRN891	CsCNGC15.1	5	-1	1	21	168	188	AAAACUCUUGGCGGCCUUUUA	::::. :.:.::::::: ::	UAAAGUACUGUCAAGAGUCUU	Cleavage		1
Csi-miRN895	CsCNGC4.6	5	-1	1	21	2017	2036	AAGAGGAAUGUUGGUUGUUGU	::.:..::. :::::::::	GAAAUAGUCAG-AUUCCUCUU	Translation		1
Csi-miRN895	CsCNGC2.6	5	-1	1	21	333	353	AAGAGGAAUGUUGGUUGUUGU	.:::. .:.: :::::.::	UGGACAGAUAGCUUUCCUUUU	Cleavage		1
Csi-miRN896a	CsCNGC16	5	-1	1	22	318	339	CGCAACCUUCGGACUUGGGCAG	::: :::.: :.:::::.	GGCCCCUAGUUCUAGGGUUGUU	Translation		1
Csi-miRN896a	CsCNGC15.1	5	-1	1	22	1772	1793	CGCAACCUUCGGACUUGGGCAG	: ::: :.::::: ::::	CAUCACAAUUUCGAAGAUUGCA	Cleavage		1
Csi-miRN896b	CsCNGC16	5	-1	1	22	318	339	CGCAACCUUCGGACUUGGGCAG	::: :::.: :.:::::.	GGCCCCUAGUUCUAGGGUUGUU	Translation		1
Csi-miRN896b	CsCNGC15.1	5	-1	1	22	1772	1793	CGCAACCUUCGGACUUGGGCAG	: ::: :.::::: ::::	CAUCACAAUUUCGAAGAUUGCA	Cleavage		1
Csi-miRN896d	CsCNGC16	5	-1	1	22	318	339	CGCAACCUUCGGACUUGGGCAG	::: :::.: :.:::::.	GGCCCCUAGUUCUAGGGUUGUU	Translation		1
Csi-miRN896d	CsCNGC15.1	5	-1	1	22	1772	1793	CGCAACCUUCGGACUUGGGCAG	: ::: :.::::: ::::	CAUCACAAUUUCGAAGAUUGCA	Cleavage		1
Csi-miRN897	CsCNGC1.4	5	-1	1	21	1159	1178	GAGAGGUUUGUGGAUAGGCUU	::::: :::: :::::::::	AAGCCCUUCCA-AAACCUCUC	Translation		1
Csi-miRN899	CsCNGC1.8	5	-1	1	21	2862	2882	UUAGGGGGCAUUUAUACAUAU	::: .:..:::::: .:.:	UAAUGAGUGGAUGCCCAUUGA	Cleavage		1
Csi-miRN904	CsCNGC1.9	5	-1	1	21	665	685	UGAGAAAGUUGUAAGUUACGU	:.: :.::: ::..:::::..	AUGCAGCUUUCAGUUUUCUUG	Cleavage		1
Csi-miRN906	CsCNGC4.2	5	-1	1	21	2375	2395	UAUAGAAGACAAGUUUUUUGA	..:::::.::: .::: ::.	GUGAAAAAUUUGGUUUCGAUG	Cleavage		1
Csi-miRN908	CsCNGC1.7	5	-1	1	21	1826	1846	UGGCCUGAGCUUGUGCAGCAU	::.::: ...::::::: :.	UUGUUGCUUGGGCUCAGGACG	Cleavage		1
Csi-miRN911	CsCNGC1.7	5	-1	1	21	4465	4485	UGGACUACUUCUAGAAUGGUU	:.::: ::::::: : :.::	UAUCAUACUAGAAGGAAUUCA	Cleavage		1
Csi-miRN913a	CsCNGC18	5	-1	1	22	374	395	UUUCUGAAGAUCUUGGAUAUUA	: .:::..:: :::::.: .::	UUGUAUUUAAUAUCUUUAUGAA	Cleavage		1
Csi-miRN913a	CsCNGC7	5	-1	1	22	79	100	UUUCUGAAGAUCUUGGAUAUUA	:: :.::: .:::::::: :	ACAUUUUCAAUGUCUUCAGAUA	Cleavage		1
Csi-miRN913a	CsCNGC8	5	-1	1	22	1446	1467	UUUCUGAAGAUCUUGGAUAUUA	.::::: .::::: ::::	CUUGGUCCAAAGUCUUCCGAAA	Cleavage		1
Csi-miRN913b	CsCNGC18	5	-1	1	22	374	395	UUUCUGAAGAUCUUGGAUAUUA	: .:::..:: :::::.: .::	UUGUAUUUAAUAUCUUUAUGAA	Cleavage		1
Csi-miRN913b	CsCNGC7	5	-1	1	22	79	100	UUUCUGAAGAUCUUGGAUAUUA	:: :.::: .:::::::: :	ACAUUUUCAAUGUCUUCAGAUA	Cleavage		1
Csi-miRN913b	CsCNGC8	5	-1	1	22	1446	1467	UUUCUGAAGAUCUUGGAUAUUA	.::::: .::::: ::::	CUUGGUCCAAAGUCUUCCGAAA	Cleavage		1
Csi-miRN913c	CsCNGC18	5	-1	1	22	374	395	UUUCUGAAGAUCUUGGAUAUUA	: .:::..:: :::::.: .::	UUGUAUUUAAUAUCUUUAUGAA	Cleavage		1
Csi-miRN913c	CsCNGC7	5	-1	1	22	79	100	UUUCUGAAGAUCUUGGAUAUUA	:: :.::: .:::::::: :	ACAUUUUCAAUGUCUUCAGAUA	Cleavage		1
Csi-miRN913c	CsCNGC8	5	-1	1	22	1446	1467	UUUCUGAAGAUCUUGGAUAUUA	.::::: .::::: ::::	CUUGGUCCAAAGUCUUCCGAAA	Cleavage		1
Csi-miRN913d	CsCNGC18	5	-1	1	22	374	395	UUUCUGAAGAUCUUGGAUAUUA	: .:::..:: :::::.: .::	UUGUAUUUAAUAUCUUUAUGAA	Cleavage		1
Csi-miRN913d	CsCNGC7	5	-1	1	22	79	100	UUUCUGAAGAUCUUGGAUAUUA	:: :.::: .:::::::: :	ACAUUUUCAAUGUCUUCAGAUA	Cleavage		1
Csi-miRN913d	CsCNGC8	5	-1	1	22	1446	1467	UUUCUGAAGAUCUUGGAUAUUA	.::::: .::::: ::::	CUUGGUCCAAAGUCUUCCGAAA	Cleavage		1
Csi-miRN913e	CsCNGC18	5	-1	1	22	374	395	UUUCUGAAGAUCUUGGAUAUUA	: .:::..:: :::::.: .::	UUGUAUUUAAUAUCUUUAUGAA	Cleavage		1
Csi-miRN913e	CsCNGC7	5	-1	1	22	79	100	UUUCUGAAGAUCUUGGAUAUUA	:: :.::: .:::::::: :	ACAUUUUCAAUGUCUUCAGAUA	Cleavage		1
Csi-miRN913e	CsCNGC8	5	-1	1	22	1446	1467	UUUCUGAAGAUCUUGGAUAUUA	.::::: .::::: ::::	CUUGGUCCAAAGUCUUCCGAAA	Cleavage		1
Csi-miRN914	CsCNGC2.3	5	-1	1	21	1740	1760	UUGAGAAGUGUAGUAUUAUUU	.: .:::.:::::::.::	UGAAGAUAUUACACUUUUCCU	Cleavage		1
Csi-miRN914	CsCNGC2.5	5	-1	1	21	1740	1760	UUGAGAAGUGUAGUAUUAUUU	.: .:::.:::::::.::	UGAAGAUAUUACACUUUUCCU	Cleavage		1
Csi-miRN914	CsCNGC2.4	5	-1	1	21	1740	1760	UUGAGAAGUGUAGUAUUAUUU	.: .:::.:::::::.::	UGAAGAUAUUACACUUUUCCU	Cleavage		1
Csi-miRN915	CsCNGC4.6	5	-1	1	22	379	400	UCUGUAUAGGACAGUUGAUGUU	.:..::::::: : .::::	CUGGUUGACUGUCCAAAGCAGA	Cleavage		1
Csi-miRN918	CsCNGC18	5	-1	1	21	1940	1960	UGUUGCAACUGUAGUACCGUG	: :::::.:::: :.::.	ACAGCUACUAUAGUUUCGACG	Cleavage		1
Csi-miRN923	CsCNGC1.7	5	-1	1	21	2279	2299	CAUGAAGUGGAUGAAGAGCAU	::.:. :.::....::.:::	CUGUUUCUUAUUUGUUUUAUG	Cleavage		1
Csi-miRN923	CsCNGC1.8	5	-1	1	21	2287	2307	CAUGAAGUGGAUGAAGAGCAU	::::.::::: ::..::	UCUGUCUUUAUCCAAUUUGUG	Cleavage		1
Csi-miRN927	CsCNGC10	5	-1	1	21	1358	1378	UGAGAGGAUUGUAAGGUACAU	:: :.:.::..::::.:: ::	AUCUGCUUUGUAAUCUUCCCA	Cleavage		1
Csi-miRN927	CsCNGC4.4	5	-1	1	21	1463	1483	UGAGAGGAUUGUAAGGUACAU	:::: . ::::::.:.:::	UUGUAAUGAACAAUCUUUUCA	Cleavage		1
Csi-miRN933	CsCNGC2.3	5	-1	1	21	2389	2409	UGCAACUGUGGCACAAUACCA	:::: :::: ::::::.	GUAUAUUCUGCCUCAGUUGUU	Cleavage		1
Csi-miRN934a	CsCNGC8	5	-1	1	21	1541	1561	AGGCAUUAUGUGAGCGCUCAC	:::::: :..: :.:::::	AUGAGCGAUUGCUUGAUGCCA	Cleavage		1
Csi-miRN934a	CsCNGC7	5	-1	1	21	1538	1558	AGGCAUUAUGUGAGCGCUCAC	:::::: :..: :.:::::	AUGAGCGAUUGCUUGAUGCCA	Cleavage		1
Csi-miRN934b	CsCNGC8	5	-1	1	21	1541	1561	AGGCAUUAUGUGAGCGCUCAC	:::::: :..: :.:::::	AUGAGCGAUUGCUUGAUGCCA	Cleavage		1
Csi-miRN934b	CsCNGC7	5	-1	1	21	1538	1558	AGGCAUUAUGUGAGCGCUCAC	:::::: :..: :.:::::	AUGAGCGAUUGCUUGAUGCCA	Cleavage		1
Csi-miRN934c	CsCNGC8	5	-1	1	21	1541	1561	AGGCAUUAUGUGAGCGCUCAC	:::::: :..: :.:::::	AUGAGCGAUUGCUUGAUGCCA	Cleavage		1
Csi-miRN934c	CsCNGC7	5	-1	1	21	1538	1558	AGGCAUUAUGUGAGCGCUCAC	:::::: :..: :.:::::	AUGAGCGAUUGCUUGAUGCCA	Cleavage		1
Csi-miRN934d	CsCNGC8	5	-1	1	21	1541	1561	AGGCAUUAUGUGAGCGCUCAC	:::::: :..: :.:::::	AUGAGCGAUUGCUUGAUGCCA	Cleavage		1
Csi-miRN934d	CsCNGC7	5	-1	1	21	1538	1558	AGGCAUUAUGUGAGCGCUCAC	:::::: :..: :.:::::	AUGAGCGAUUGCUUGAUGCCA	Cleavage		1
Csi-miRN936	CsCNGC5	5	-1	1	20	1270	1289	AUAGAUAAAGAUUAAUGACU	:: : :::::::. ::::	UAUCUUCAAUCUUUGACUAU	Cleavage		1
Csi-miRN937	CsCNGC1.3	5	-1	1	21	532	552	ACUAACUGAUGGGGCAUUACA	::.: ::..::.:: :.::	AUUAGUUCCUUAUUAGCUGGU	Cleavage		1
Csi-miRN944	CsCNGC15.2	5	-1	1	22	1489	1510	UUCGUGUCCGUAGACGAGGCCA	:::::::.:..: :::: :.	AAGCCUCGUUUGUGUACACCAG	Cleavage		1
Csi-miRN947	CsCNGC1.6	5	-1	1	21	2339	2359	UCUGGUCUAGGCGAAUUUCAA	:::: : .:..:::: ::::	GUGAACUCUGUUUAGAACAGA	Cleavage		1
Csi-miRN949	CsCNGC4.1	5	-1	1	21	35	55	AUGCAUGAUGUUGUUCGCGAU	:::: .:::.::.:: ::	CACGCGUGCAAUAUUAUACAA	Cleavage		1
Csi-miRN953	CsCNGC4.5	5	-1	1	21	648	668	UGGAUGACAUAUGGGAGCUGG	::::. :::.::::: .:	AAAGCUUGCAUGUGUCACUCU	Cleavage		1
Csi-miRN956	CsCNGC1.2	5	-1	1	21	92	111	GCUUGCUGGAUGUGUUGUUGG	::::: ::..:::: :::::	ACAACAUCAUGUCCA-CAAGC	Cleavage		1
Csi-miRN957	CsCNGC1.1	5	-1	1	22	2214	2235	UGGAUUUGAUUUGUCUCGUCGU	.: ::.:::.:.:.::.:	CAUGCAAGGCAAGUUAGAUUCC	Cleavage		1
Csi-miRN957	CsCNGC2.3	5	-1	1	22	1262	1283	UGGAUUUGAUUUGUCUCGUCGU	::: :..:.::::: :..:	GGAACGUGGUAGAUCAACUUUA	Cleavage		1
Csi-miRN957	CsCNGC2.5	5	-1	1	22	1262	1283	UGGAUUUGAUUUGUCUCGUCGU	::: :..:.::::: :..:	GAAACGUGGUAGAUCAACUUUA	Cleavage		1
Csi-miRN957	CsCNGC1.2	5	-1	1	22	583	604	UGGAUUUGAUUUGUCUCGUCGU	:.:: :....:.:::::..	CAAAUGAAAUGGGUUAAAUCUG	Cleavage		1
