# Supplementary material for: Pangenome-wide analysis of cyclic nucleotide-gated channel (CNGC) gene family in citrus Spp. Revealed their intraspecies diversity and potential roles in abiotic stress tolerance
Source: Front Genet. 2022 Oct 11;13:1034921. doi: 10.3389/fgene.2022.1034921 (PMC9593079; doi:10.3389/fgene.2022.1034921)
Supplement: Supplementary file 1 [file DataSheet1.ZIP › Table S5. GO enrichment table..xlsx]

## Sheet: Sheet1
GO term	GO ID	Function	count	P-value
MF	GO:0005216	Ion channel activity	147	2.7e-95
MF	GO:0005249	Voltage-gated potassium channel activity	59	9.4e-37
MF	GO:0005515	Protein binding	32	0.0167
MF	GO:0004805	Trehalose-phosphatase activity	2	0.0134
CC	GO:0016020	Membrane	147	8.6e-20
BP	GO:0006811	Ion transport	147	4.63e-86
BP	GO:0055085	Transmembrane transport	147	1.03e-36
BP	GO:0006813	Potassium ion transport	59	3.84e-30
BP	GO:0005992	Trehalose biosynthetic process	2	0.0484
